# Supplementary material for: A secreted AIP-Like peptide from Helcococcus kunzii inhibits the Agr quorum sensing system of Staphylococcus aureus
Source: Virulence. 2026 Jul 3;17(1):2692776. doi: 10.1080/21505594.2026.2692776 (PMC13336275; doi:10.1080/21505594.2026.2692776)
Supplement: Supplementary tablesR.xlsx [file KVIR_A_2692776_SM1452.xlsx]

## Sheet: S1
Title : RNA-seq raw count data of S. aureus NSA739 in response to Adh2 treatment.
Gene	R1_NoProt	R2_NoProt	R3_NoProt	R1_Prot	R2_Prot	R3_Prot
lcl_CP169293.1_gene_1018	86387	125108	104927	104503	181451	89786
lcl_CP169293.1_gene_1026	3529	4048	3832	1323	2325	3553
lcl_CP169293.1_gene_1027	2883	2500	2302	830	1353	2644
lcl_CP169293.1_gene_1165	12023	15653	15696	13641	19826	12875
lcl_CP169293.1_gene_1168	9487	14233	13900	13832	19847	10863
lcl_CP169293.1_gene_1176	26483	30873	31781	16039	20695	31376
lcl_CP169293.1_gene_1179	10492	6526	6392	9000	10695	11327
lcl_CP169293.1_gene_118	2942	3227	2840	2382	3619	3268
lcl_CP169293.1_gene_1188	8425	6223	6557	11736	12316	9027
lcl_CP169293.1_gene_1346	3710	3399	2849	1752	2915	4202
lcl_CP169293.1_gene_1408	5633	3727	3537	5474	8763	5614
lcl_CP169293.1_gene_1429	2540	2685	2621	2293	3513	2466
lcl_CP169293.1_gene_1447	977	1144	1185	642	973	1535
lcl_CP169293.1_gene_1468	303	210	197	325	233	399
lcl_CP169293.1_gene_1480	993	902	1049	1113	1255	1223
lcl_CP169293.1_gene_1485	765	565	624	474	681	831
lcl_CP169293.1_gene_1665	1502	1543	1530	1320	1616	1820
lcl_CP169293.1_gene_1732	1001	983	1087	1025	1290	866
lcl_CP169293.1_gene_1845	10527	20177	14162	5714	8850	5929
lcl_CP169293.1_gene_1973	5862	4935	5230	3961	5061	6263
lcl_CP169293.1_gene_1993	347	132	167	186	164	253
lcl_CP169293.1_gene_2166	157	159	199	31	67	186
lcl_CP169293.1_gene_2228	1646	1675	1605	5110	6819	1524
lcl_CP169293.1_gene_2269	6615	11788	10178	2893	4442	6766
lcl_CP169293.1_gene_2402	9465	27691	20743	4287	4244	5134
lcl_CP169293.1_gene_2405	9016	62654	49609	15136	12950	4460
lcl_CP169293.1_gene_2406	6672	31672	24355	11660	9631	2652
lcl_CP169293.1_gene_2408	4652	9864	7426	6841	6402	3345
lcl_CP169293.1_gene_2431	1311	1936	1786	827	1326	1597
lcl_CP169293.1_gene_2435	99870	96893	80431	97832	119068	85142
lcl_CP169293.1_gene_2462	1190	1711	1982	1172	1216	1570
lcl_CP169293.1_gene_2477	1892	1412	1496	1482	1682	2032
lcl_CP169293.1_gene_2504	2451	3140	3092	2493	3314	3012
lcl_CP169293.1_gene_2524	1033	531	570	481	603	1020
lcl_CP169293.1_gene_2765	1372	1157	869	2133	3229	1274
lcl_CP169293.1_gene_338	20697	22524	20491	21298	38758	22401
lcl_CP169293.1_gene_509	10242	7827	6865	12477	19314	9268
lcl_CP169293.1_gene_510	10943	10289	8167	12867	20120	9782
lcl_CP169293.1_gene_511	10941	11525	10029	14195	20944	10243
lcl_CP169293.1_gene_693	387	323	243	322	563	397
lcl_CP169293.1_gene_807	15310	11299	9289	7935	11182	16394
lcl_CP169293.1_gene_818	3494	4358	4492	3646	4637	4622
lcl_CP169293.1_gene_962	31404	39844	40221	39562	50902	32315
lcl_CP169293.1_gene_964	11063	10324	9764	11321	14479	12544
lcl_CP169293.1_gene_1551	2550	3409	2797	2022	3210	2843
lcl_CP169293.1_gene_1712	454	316	375	296	295	426
lcl_CP169293.1_gene_1791	2266	4280	4451	384	625	2194
lcl_CP169293.1_gene_1929	89	76	93	42	51	132
lcl_CP169293.1_gene_1959	6789	1233	1025	330	351	7453
lcl_CP169293.1_gene_2067	5456	5886	5527	5296	7238	6885
lcl_CP169293.1_gene_2115	111	54	46	55	92	72
lcl_CP169293.1_gene_243	95	43	48	40	82	103
lcl_CP169293.1_gene_2642	8675	7570	6938	10793	13435	8778
lcl_CP169293.1_gene_2734	2362	1692	2005	4644	4046	3400
lcl_CP169293.1_gene_379	4169	3718	3005	3600	4823	5017
lcl_CP169293.1_gene_475	9705	6861	5539	11420	14603	9431
lcl_CP169293.1_gene_875	8331	8342	7233	10942	16471	8957
lcl_CP169293.1_gene_923	42387	57446	55682	35093	52054	46480
lcl_CP169293.1_gene_928	10686	14918	12642	15039	23286	12544
lcl_CP169293.1_gene_999	1434	1049	1143	1525	1927	1812
lcl_CP169293.1_gene_100	4913	5963	5587	4452	6903	5452
lcl_CP169293.1_gene_1010	4967	4326	4219	3226	3897	4657
lcl_CP169293.1_gene_1012	1145	845	712	698	990	1334
lcl_CP169293.1_gene_1064	1828	1214	1214	1210	1452	2073
lcl_CP169293.1_gene_1123	123	94	63	188	141	111
lcl_CP169293.1_gene_1124	173	90	83	119	135	220
lcl_CP169293.1_gene_1125	84	19	22	43	41	115
lcl_CP169293.1_gene_1126	20	17	14	36	17	43
lcl_CP169293.1_gene_1128	5629	7093	7352	6021	10758	6413
lcl_CP169293.1_gene_1129	2655	3488	3825	2960	5327	3302
lcl_CP169293.1_gene_1130	2521	3466	3907	2641	4549	3045
lcl_CP169293.1_gene_1131	2538	2715	3017	2003	3765	3299
lcl_CP169293.1_gene_1132	2016	1821	2140	1223	1813	2412
lcl_CP169293.1_gene_1157	7156	1323	746	2014	2273	6796
lcl_CP169293.1_gene_1175	1920	1962	2577	2574	2924	2244
lcl_CP169293.1_gene_1210	4608	2159	1888	2615	2100	4236
lcl_CP169293.1_gene_1222	560	306	489	595	473	770
lcl_CP169293.1_gene_1284	8928	7346	7378	15020	18365	9204
lcl_CP169293.1_gene_1302	12757	14601	16501	11358	12417	12874
lcl_CP169293.1_gene_1312	2086	2003	1735	2361	3652	2469
lcl_CP169293.1_gene_1313	2002	1551	1492	1903	3170	2089
lcl_CP169293.1_gene_1317	185	85	50	187	183	214
lcl_CP169293.1_gene_155	1685	177	316	919	1007	1724
lcl_CP169293.1_gene_1578	694	406	448	827	928	865
lcl_CP169293.1_gene_1593	2193	1688	1665	3309	2244	2342
lcl_CP169293.1_gene_1594	6897	4142	5627	9206	5476	7571
lcl_CP169293.1_gene_1603	222	272	225	628	815	319
lcl_CP169293.1_gene_1604	395	417	301	565	715	385
lcl_CP169293.1_gene_1605	1068	533	664	502	635	1083
lcl_CP169293.1_gene_1606	333	117	110	129	131	348
lcl_CP169293.1_gene_1664	3130	2951	2887	3462	4609	3529
lcl_CP169293.1_gene_1713	840	3712	3876	218	289	655
lcl_CP169293.1_gene_1714	798	5892	6164	272	375	638
lcl_CP169293.1_gene_1715	1311	8243	8514	578	874	1183
lcl_CP169293.1_gene_1716	1789	11331	10539	899	1405	1873
lcl_CP169293.1_gene_1717	967	3303	3014	950	872	1303
lcl_CP169293.1_gene_1767	2297	2517	2585	1510	2117	2565
lcl_CP169293.1_gene_1826	8437	11152	10586	7555	11390	9779
lcl_CP169293.1_gene_1830	4214	5477	5171	13194	25023	4723
lcl_CP169293.1_gene_1832	305	253	305	384	390	295
lcl_CP169293.1_gene_1848	1328	2029	1353	696	1103	1205
lcl_CP169293.1_gene_1876	545	526	502	692	1080	449
lcl_CP169293.1_gene_1894	4603	5865	6204	4127	4371	4599
lcl_CP169293.1_gene_1898	175	158	180	161	259	189
lcl_CP169293.1_gene_1960	7730	1686	1148	281	526	8941
lcl_CP169293.1_gene_1966	1851	443	427	53	112	2113
lcl_CP169293.1_gene_2050	5330	2173	2233	4535	3062	5492
lcl_CP169293.1_gene_2100	136	75	82	71	32	146
lcl_CP169293.1_gene_2101	431	100	151	303	239	407
lcl_CP169293.1_gene_2102	420	126	80	299	266	326
lcl_CP169293.1_gene_2104	261	151	202	269	259	263
lcl_CP169293.1_gene_2105	536	181	302	333	443	455
lcl_CP169293.1_gene_2106	1131	651	618	1212	1476	1013
lcl_CP169293.1_gene_2146	17631	9154	9627	829	1368	12768
lcl_CP169293.1_gene_2184	4116	1749	2261	2488	2599	4259
lcl_CP169293.1_gene_2185	7278	3772	4329	5090	4498	7219
lcl_CP169293.1_gene_2227	2577	2944	2776	6936	10406	2754
lcl_CP169293.1_gene_2252	66079	47055	41161	37011	59800	59486
lcl_CP169293.1_gene_2264	794	541	632	959	878	884
lcl_CP169293.1_gene_2329	8101	8124	7148	5778	8787	8041
lcl_CP169293.1_gene_2330	2569	2346	2179	1717	2262	2583
lcl_CP169293.1_gene_2331	409	549	652	259	446	538
lcl_CP169293.1_gene_2332	609	902	1045	467	719	737
lcl_CP169293.1_gene_2333	1283	1557	1755	769	971	1409
lcl_CP169293.1_gene_2340	3909	3996	3621	5612	6902	4309
lcl_CP169293.1_gene_2345	914	733	770	412	657	1029
lcl_CP169293.1_gene_2349	488	986	914	105	239	367
lcl_CP169293.1_gene_2350	304	656	611	64	142	282
lcl_CP169293.1_gene_2352	959	1568	1486	324	367	816
lcl_CP169293.1_gene_2357	2619	1579	1788	1109	845	2896
lcl_CP169293.1_gene_2359	4167	6489	6154	1541	2975	3797
lcl_CP169293.1_gene_2386	7762	10953	9126	5493	7794	9205
lcl_CP169293.1_gene_2387	13397	15949	15165	10066	12630	14500
lcl_CP169293.1_gene_2388	17359	19991	18032	14624	15576	20329
lcl_CP169293.1_gene_2458	474	790	959	548	938	705
lcl_CP169293.1_gene_2487	9837	15110	15263	7424	9830	10804
lcl_CP169293.1_gene_2517	11	33	45	13	5	25
lcl_CP169293.1_gene_2518	97	55	51	37	45	130
lcl_CP169293.1_gene_2596	937	1190	1066	409	892	956
lcl_CP169293.1_gene_261	52004	31505	30927	83865	102209	49957
lcl_CP169293.1_gene_2629	1675	1067	956	1242	1826	1544
lcl_CP169293.1_gene_2762	1031	536	649	1591	2231	1289
lcl_CP169293.1_gene_2763	593	497	433	962	1260	630
lcl_CP169293.1_gene_2764	1330	940	1058	2348	3104	1541
lcl_CP169293.1_gene_2767	1731	1198	1165	2698	3845	1772
lcl_CP169293.1_gene_2769	2812	1685	1808	3685	5225	2676
lcl_CP169293.1_gene_2770	2051	1157	1190	2147	2369	1788
lcl_CP169293.1_gene_282	5443	6435	4888	9374	15553	5390
lcl_CP169293.1_gene_291	3718	2198	2599	3404	4702	4038
lcl_CP169293.1_gene_316	954	1043	786	951	1885	1285
lcl_CP169293.1_gene_337	8981	9925	12312	9670	9581	10257
lcl_CP169293.1_gene_352	4263	3335	3313	3303	4851	4566
lcl_CP169293.1_gene_407	4519	2944	2995	3639	3468	4275
lcl_CP169293.1_gene_420	939	1035	1373	268	796	999
lcl_CP169293.1_gene_421	2203	3193	3784	755	1951	2066
lcl_CP169293.1_gene_424	1996	3290	2982	905	1853	1903
lcl_CP169293.1_gene_432	1874	2608	2281	2067	3772	2241
lcl_CP169293.1_gene_490	247	152	207	179	161	470
lcl_CP169293.1_gene_498	3464	4272	4171	4280	6751	3910
lcl_CP169293.1_gene_516	5224	4646	4347	4362	6531	5458
lcl_CP169293.1_gene_627	1209	1053	1188	898	1342	1063
lcl_CP169293.1_gene_657	10979	11068	8536	16298	20874	7912
lcl_CP169293.1_gene_689	409	387	461	664	879	581
lcl_CP169293.1_gene_697	1577	1886	1875	1641	2439	1590
lcl_CP169293.1_gene_700	1951	1088	1302	1434	1349	1881
lcl_CP169293.1_gene_701	2084	1295	1284	1507	1492	2198
lcl_CP169293.1_gene_702	3215	1718	2037	1907	2018	3269
lcl_CP169293.1_gene_703	3288	1691	1727	1601	1690	2690
lcl_CP169293.1_gene_716	275	254	278	106	76	272
lcl_CP169293.1_gene_717	265	275	442	90	131	378
lcl_CP169293.1_gene_718	507	424	409	62	163	385
lcl_CP169293.1_gene_719	553	662	615	273	266	565
lcl_CP169293.1_gene_724	758	1680	1882	475	677	823
lcl_CP169293.1_gene_725	901	1983	2248	352	688	716
lcl_CP169293.1_gene_726	445	1480	1780	211	397	503
lcl_CP169293.1_gene_728	817	2590	2663	274	541	640
lcl_CP169293.1_gene_729	319	937	990	58	160	310
lcl_CP169293.1_gene_730	365	1469	1833	72	117	293
lcl_CP169293.1_gene_741	5696	7037	7642	6448	7349	7630
lcl_CP169293.1_gene_764	5334	3275	3850	2341	2731	5101
lcl_CP169293.1_gene_768	4379	3011	3948	2344	2241	4691
lcl_CP169293.1_gene_769	7612	5151	5544	3584	3163	7865
lcl_CP169293.1_gene_771	868	408	695	463	257	1136
lcl_CP169293.1_gene_969	3982	4282	3576	3910	6618	5113
lcl_CP169293.1_gene_1045	322	245	271	1045	1554	292
lcl_CP169293.1_gene_1048	299	176	183	444	510	224
lcl_CP169293.1_gene_1113	3993	2159	2455	5592	7443	4287
lcl_CP169293.1_gene_1189	5457	3034	2751	6794	9707	5409
lcl_CP169293.1_gene_1296	7989	13341	13452	8541	11601	8028
lcl_CP169293.1_gene_1297	20672	47292	45636	21190	29258	19971
lcl_CP169293.1_gene_1298	3640	5513	6231	3705	4327	3419
lcl_CP169293.1_gene_1305	1522	1333	1010	1242	1240	1473
lcl_CP169293.1_gene_1350	7351	4825	4192	12207	16474	7380
lcl_CP169293.1_gene_1387	7272	8081	6917	8424	10547	8760
lcl_CP169293.1_gene_1483	104	59	106	100	115	99
lcl_CP169293.1_gene_1484	571	572	604	647	792	745
lcl_CP169293.1_gene_1520	4386	4747	6037	6225	7552	5446
lcl_CP169293.1_gene_1563	10997	9898	9818	9631	12918	10024
lcl_CP169293.1_gene_1658	908	1465	1551	1641	2790	984
lcl_CP169293.1_gene_175	2620	1811	1709	3729	4555	2930
lcl_CP169293.1_gene_1759	1410	2681	2636	293	441	1429
lcl_CP169293.1_gene_1760	1185	1584	1460	192	232	793
lcl_CP169293.1_gene_1840	510	512	535	525	1034	581
lcl_CP169293.1_gene_1936	1971	1374	1457	3221	3107	2227
lcl_CP169293.1_gene_1945	22410	3417	2408	5153	5573	16866
lcl_CP169293.1_gene_2055	864	760	775	955	999	957
lcl_CP169293.1_gene_2163	1122	1491	1505	1384	2168	1372
lcl_CP169293.1_gene_2167	12957	10836	9448	634	1202	11792
lcl_CP169293.1_gene_2198	1415	1364	1279	992	1250	1464
lcl_CP169293.1_gene_2287	641	404	419	1310	2006	788
lcl_CP169293.1_gene_2466	803	592	627	571	827	902
lcl_CP169293.1_gene_2521	474	570	352	487	631	554
lcl_CP169293.1_gene_2553	5799	7464	6955	7651	10422	6311
lcl_CP169293.1_gene_2680	6311	5757	6166	11604	18280	7407
lcl_CP169293.1_gene_2682	33882	37706	36422	33696	51793	32423
lcl_CP169293.1_gene_329	4194	4865	4615	5318	8467	4397
lcl_CP169293.1_gene_459	5167	3530	2955	4758	7139	4688
lcl_CP169293.1_gene_564	2002	2791	2169	85	154	1441
lcl_CP169293.1_gene_667	1864	2464	2318	2127	3597	2110
lcl_CP169293.1_gene_900	3600	1980	2062	2633	3166	3780
lcl_CP169293.1_gene_1005	16631	12804	12174	20993	22270	17559
lcl_CP169293.1_gene_1029	67982	69101	64143	82186	104780	72004
lcl_CP169293.1_gene_1030	11358	11140	9840	14524	21080	11821
lcl_CP169293.1_gene_1060	30988	38219	44080	10516	16612	33713
lcl_CP169293.1_gene_108	1799	1392	1357	1761	2856	1702
lcl_CP169293.1_gene_1155	23827	31542	26770	23773	31508	21546
lcl_CP169293.1_gene_1223	1113	726	718	774	944	1311
lcl_CP169293.1_gene_1259	27764	21409	19934	12191	17073	24224
lcl_CP169293.1_gene_1285	2379	2037	1711	2100	3354	2003
lcl_CP169293.1_gene_1329	554	580	741	576	1010	745
lcl_CP169293.1_gene_1330	35474	30275	22651	8006	10633	23077
lcl_CP169293.1_gene_1380	2203	2320	2382	2282	2973	2395
lcl_CP169293.1_gene_1381	5467	6039	5053	6102	8068	5978
lcl_CP169293.1_gene_1393	6005	4376	4093	4734	5583	6548
lcl_CP169293.1_gene_1469	6209	5847	5502	3688	4874	5661
lcl_CP169293.1_gene_1473	1636	1446	1504	1159	1746	2285
lcl_CP169293.1_gene_1488	1115	1312	1387	772	1304	1132
lcl_CP169293.1_gene_1590	20095	32645	29624	24247	30540	20507
lcl_CP169293.1_gene_1591	48150	63819	58161	81769	95709	54005
lcl_CP169293.1_gene_1735	2561	3411	3537	1356	1956	2868
lcl_CP169293.1_gene_1740	934	2379	1975	4090	7172	984
lcl_CP169293.1_gene_1742	5469	13348	11481	12589	22218	5176
lcl_CP169293.1_gene_1811	2791	2972	3064	1683	2780	2649
lcl_CP169293.1_gene_1812	1838	1546	1608	1052	1891	1430
lcl_CP169293.1_gene_1816	1349	1428	1264	3917	4256	1246
lcl_CP169293.1_gene_1817	224	283	248	1066	1070	301
lcl_CP169293.1_gene_1835	197	175	163	208	295	184
lcl_CP169293.1_gene_1836	57	16	9	30	45	12
lcl_CP169293.1_gene_1837	51	36	36	31	83	20
lcl_CP169293.1_gene_1864	4572	5806	4916	3531	4824	3206
lcl_CP169293.1_gene_1869	2216	3555	3193	3420	4990	1906
lcl_CP169293.1_gene_1871	1136	1467	1421	1992	2941	1140
lcl_CP169293.1_gene_1872	217	84	240	222	346	252
lcl_CP169293.1_gene_1892	15391	23125	20937	14678	29154	15174
lcl_CP169293.1_gene_1893	4544	5952	5324	3915	5689	4332
lcl_CP169293.1_gene_1961	3943	755	757	150	228	5117
lcl_CP169293.1_gene_2085	11559	8874	9778	7516	8313	11375
lcl_CP169293.1_gene_2109	195	81	116	207	158	214
lcl_CP169293.1_gene_2110	197	111	105	199	121	219
lcl_CP169293.1_gene_2136	9716	3075	2462	47390	62801	5990
lcl_CP169293.1_gene_2137	9847	3325	2986	60058	77656	5909
lcl_CP169293.1_gene_2138	3584	1310	1397	3269	2784	3418
lcl_CP169293.1_gene_2199	6399	3932	3988	1691	2342	4598
lcl_CP169293.1_gene_2257	956	486	678	483	542	1022
lcl_CP169293.1_gene_2290	4932	4063	3587	9343	16297	5345
lcl_CP169293.1_gene_2291	18780	12305	10509	28190	38778	16989
lcl_CP169293.1_gene_2304	3039	2118	2205	2218	2869	3184
lcl_CP169293.1_gene_2343	2472	1779	1636	1879	2249	2465
lcl_CP169293.1_gene_2365	4943	4176	4181	7029	8836	4878
lcl_CP169293.1_gene_2423	2656	652	553	2345	2417	3008
lcl_CP169293.1_gene_246	11628	14906	12451	9042	12408	13353
lcl_CP169293.1_gene_2465	2353	1325	1103	1625	1814	2619
lcl_CP169293.1_gene_2467	4901	1246	1296	5013	4602	4411
lcl_CP169293.1_gene_2480	4579	3183	3405	3411	3563	4737
lcl_CP169293.1_gene_2483	1160	970	837	1304	1333	1059
lcl_CP169293.1_gene_2498	1823	1342	1195	1378	1983	1712
lcl_CP169293.1_gene_252	2803	2134	2060	1731	2081	3022
lcl_CP169293.1_gene_2549	1552	1830	1627	3924	5713	1894
lcl_CP169293.1_gene_2613	1000	3134	2669	275	663	924
lcl_CP169293.1_gene_2615	414	1185	1166	119	264	433
lcl_CP169293.1_gene_2658	11870	16837	16116	9295	13859	12037
lcl_CP169293.1_gene_2660	13646	8000	6772	16231	20027	10567
lcl_CP169293.1_gene_2661	7484	4445	3544	9675	12844	5891
lcl_CP169293.1_gene_2675	783	632	637	745	1164	905
lcl_CP169293.1_gene_2784	3564	4013	3136	3196	4904	4321
lcl_CP169293.1_gene_2785	2675	3619	3242	2394	2899	2986
lcl_CP169293.1_gene_480	9720	7113	6072	11460	15857	9601
lcl_CP169293.1_gene_521	6425	5409	4631	10293	14590	6177
lcl_CP169293.1_gene_523	20655	17783	17440	24030	32610	23153
lcl_CP169293.1_gene_808	7910	5008	4969	7010	7600	8765
lcl_CP169293.1_gene_1035	11124	15354	15317	9486	14954	12250
lcl_CP169293.1_gene_1068	11020	12830	11636	12271	14572	13314
lcl_CP169293.1_gene_1069	3588	6596	5591	2644	4440	4757
lcl_CP169293.1_gene_1071	1189	1200	1404	625	1050	1612
lcl_CP169293.1_gene_1073	1859	1894	1711	1499	2035	2409
lcl_CP169293.1_gene_1146	1828	1530	1622	1759	3046	1958
lcl_CP169293.1_gene_1319	985	1093	993	638	1085	999
lcl_CP169293.1_gene_1320	1866	1671	1982	1302	1884	1656
lcl_CP169293.1_gene_1417	3518	3764	2895	3285	4228	3647
lcl_CP169293.1_gene_1430	1543	2118	1649	1442	2631	1548
lcl_CP169293.1_gene_1452	20914	27374	24704	20673	26545	20457
lcl_CP169293.1_gene_1461	2921	2919	2621	3213	3723	3336
lcl_CP169293.1_gene_1481	658	496	511	602	989	891
lcl_CP169293.1_gene_1542	1543	1836	1622	1476	2204	1553
lcl_CP169293.1_gene_1543	440	594	451	536	921	611
lcl_CP169293.1_gene_1544	602	569	585	604	1157	645
lcl_CP169293.1_gene_1733	2249	2380	2097	2361	3473	2308
lcl_CP169293.1_gene_182	4045	6567	5545	4792	6411	4917
lcl_CP169293.1_gene_2093	376	357	222	361	413	491
lcl_CP169293.1_gene_2164	987	1237	1317	1596	1727	1021
lcl_CP169293.1_gene_2188	653	557	648	634	1089	771
lcl_CP169293.1_gene_2191	1501	1314	1227	1172	1276	1617
lcl_CP169293.1_gene_2268	523	305	257	341	367	482
lcl_CP169293.1_gene_2323	2274	1912	2165	607	777	2396
lcl_CP169293.1_gene_2354	1603	998	890	1551	1951	1659
lcl_CP169293.1_gene_2372	125	55	25	68	55	67
lcl_CP169293.1_gene_2374	373	275	302	357	403	337
lcl_CP169293.1_gene_2375	196	122	142	208	143	197
lcl_CP169293.1_gene_2401	1275	1334	1349	101	204	966
lcl_CP169293.1_gene_2404	6518	16666	12544	4899	4040	3223
lcl_CP169293.1_gene_2522	539	326	273	325	412	467
lcl_CP169293.1_gene_2536	4897	7622	6640	4987	7656	5394
lcl_CP169293.1_gene_257	3718	14467	12742	2341	2170	3249
lcl_CP169293.1_gene_258	1686	8743	6962	1071	1113	2011
lcl_CP169293.1_gene_259	2907	13264	11073	1720	1919	2694
lcl_CP169293.1_gene_2666	4639	3184	3141	6776	7173	4913
lcl_CP169293.1_gene_308	1216	878	1086	971	1172	1208
lcl_CP169293.1_gene_317	2061	2240	2087	2395	4515	2798
lcl_CP169293.1_gene_362	7903	10527	8796	5887	8196	8534
lcl_CP169293.1_gene_434	2152	3599	2681	2595	5968	2590
lcl_CP169293.1_gene_444	698	967	738	1069	1964	890
lcl_CP169293.1_gene_468	2587	3283	2634	2767	4563	3498
lcl_CP169293.1_gene_477	8111	4774	3922	6348	8556	7858
lcl_CP169293.1_gene_495	4306	2934	2602	4882	6028	4522
lcl_CP169293.1_gene_528	3355	4511	4046	2813	4429	3372
lcl_CP169293.1_gene_62	3180	4065	3410	2271	4191	2988
lcl_CP169293.1_gene_624	2069	2214	2060	2371	3942	2387
lcl_CP169293.1_gene_637	1338	1635	1462	1901	3434	1497
lcl_CP169293.1_gene_668	4793	4906	4906	7415	10690	5007
lcl_CP169293.1_gene_835	2663	2654	2397	2502	4056	2930
lcl_CP169293.1_gene_886	2795	2926	2529	3442	4030	3434
lcl_CP169293.1_gene_898	1427	1236	1306	1318	2066	1347
lcl_CP169293.1_gene_921	3492	4858	4165	2966	4506	4424
lcl_CP169293.1_gene_934	1109	1028	859	1195	1666	1227
lcl_CP169293.1_gene_996	4533	5191	4853	3362	4655	4413
lcl_CP169293.1_gene_1158	1193	1607	1618	697	1123	1204
lcl_CP169293.1_gene_1183	2209	5555	4648	1958	2878	3014
lcl_CP169293.1_gene_1278	5339	3500	2930	7861	8852	6053
lcl_CP169293.1_gene_1347	1058	770	866	596	810	1183
lcl_CP169293.1_gene_1465	1302	461	568	827	507	1041
lcl_CP169293.1_gene_1564	2197	2181	1941	2062	4009	2472
lcl_CP169293.1_gene_1752	38207	48094	48152	8503	11800	30559
lcl_CP169293.1_gene_1850	2730	1713	2395	841	679	3572
lcl_CP169293.1_gene_1851	1929	1177	1285	371	425	2252
lcl_CP169293.1_gene_1853	1940	1020	1023	536	565	2343
lcl_CP169293.1_gene_1854	952	709	560	334	339	1084
lcl_CP169293.1_gene_1931	11502	14733	13661	8180	11091	7279
lcl_CP169293.1_gene_2024	1229	1118	1159	1152	1842	1346
lcl_CP169293.1_gene_2108	39558	31604	37255	10626	11540	38508
lcl_CP169293.1_gene_2175	271	179	139	171	188	198
lcl_CP169293.1_gene_2179	15223	11513	11657	12826	16310	14612
lcl_CP169293.1_gene_2242	18458	17167	15458	13776	17707	18314
lcl_CP169293.1_gene_2344	25227	21972	21089	10529	13331	20354
lcl_CP169293.1_gene_263	5308	4698	3977	6993	10935	5945
lcl_CP169293.1_gene_2720	8284	5689	5365	5930	8096	8037
lcl_CP169293.1_gene_2747	1406	2294	2070	1631	2743	1592
lcl_CP169293.1_gene_296	7750	6853	7001	7387	11779	8206
lcl_CP169293.1_gene_304	861	493	695	733	919	926
lcl_CP169293.1_gene_311	586	577	408	450	872	517
lcl_CP169293.1_gene_333	4997	6714	6438	4358	5367	6979
lcl_CP169293.1_gene_422	989	1806	1462	378	833	934
lcl_CP169293.1_gene_423	3437	5418	5094	1309	3238	3032
lcl_CP169293.1_gene_458	4467	3143	2255	3497	4754	4267
lcl_CP169293.1_gene_500	1563	1464	1397	1464	2380	1535
lcl_CP169293.1_gene_501	4747	6745	6587	5798	9048	6481
lcl_CP169293.1_gene_53	3661	3152	3342	2612	2859	4593
lcl_CP169293.1_gene_70	382	366	319	237	421	514
lcl_CP169293.1_gene_744	2220	1583	2442	3614	2398	2816
lcl_CP169293.1_gene_805	1178	560	642	1139	1595	1183
lcl_CP169293.1_gene_877	6177	7473	7831	9505	9161	6444
lcl_CP169293.1_gene_1021	2282	2036	2099	1565	2538	2530
lcl_CP169293.1_gene_1032	2575	2939	2681	3330	5599	3302
lcl_CP169293.1_gene_1140	32	37	33	15	12	50
lcl_CP169293.1_gene_1300	813	857	898	837	1220	1109
lcl_CP169293.1_gene_1318	346	373	345	283	394	225
lcl_CP169293.1_gene_1333	281	197	251	286	315	269
lcl_CP169293.1_gene_1351	355	305	180	230	429	344
lcl_CP169293.1_gene_1482	241	153	170	156	232	346
lcl_CP169293.1_gene_1493	236814	280515	308623	327110	449623	272435
lcl_CP169293.1_gene_1499	1768	1944	1594	3045	5117	1693
lcl_CP169293.1_gene_1508	2841	3703	3574	4028	6773	2535
lcl_CP169293.1_gene_1510	2186	3259	2874	2914	5810	2145
lcl_CP169293.1_gene_1549	202	220	212	301	600	409
lcl_CP169293.1_gene_1556	1102	876	938	993	1083	1143
lcl_CP169293.1_gene_156	866	856	808	632	1173	1037
lcl_CP169293.1_gene_1567	677	1253	1032	1132	2128	718
lcl_CP169293.1_gene_157	291	242	201	231	337	246
lcl_CP169293.1_gene_1570	531	429	358	422	830	675
lcl_CP169293.1_gene_162	1794	1844	1675	2874	3187	2194
lcl_CP169293.1_gene_1709	6103	5799	5007	7254	11687	6140
lcl_CP169293.1_gene_171	10814	14364	15758	12844	17040	12119
lcl_CP169293.1_gene_1730	2053	772	1074	1009	536	1703
lcl_CP169293.1_gene_2036	2695	1604	1707	5050	5930	2166
lcl_CP169293.1_gene_2063	354	147	99	241	323	448
lcl_CP169293.1_gene_2064	2278	2011	1957	1761	2817	3090
lcl_CP169293.1_gene_2066	3103	4023	3279	2975	4846	4119
lcl_CP169293.1_gene_2587	2381	3260	3293	2237	3714	2932
lcl_CP169293.1_gene_2700	2438	3692	3394	2561	3956	3199
lcl_CP169293.1_gene_2701	2142	3605	3745	2670	3501	2795
lcl_CP169293.1_gene_2702	751	1271	1240	1357	2398	981
lcl_CP169293.1_gene_2729	1026	1080	1065	1222	1416	1126
lcl_CP169293.1_gene_274	3744	4588	4452	4274	7224	4444
lcl_CP169293.1_gene_2772	145	148	79	91	112	148
lcl_CP169293.1_gene_2773	293	306	262	151	199	323
lcl_CP169293.1_gene_2774	339	336	362	197	374	440
lcl_CP169293.1_gene_2775	1420	1910	2073	1119	1710	2108
lcl_CP169293.1_gene_2781	60	82	117	240	215	95
lcl_CP169293.1_gene_279	6023	5771	5699	5565	5163	7519
lcl_CP169293.1_gene_397	1465	2352	2402	1723	3255	2214
lcl_CP169293.1_gene_413	12150	14438	12448	16548	26437	13843
lcl_CP169293.1_gene_415	394	241	226	240	421	528
lcl_CP169293.1_gene_416	2246	2940	2300	1704	3223	2818
lcl_CP169293.1_gene_431	2734	3925	3153	2574	4072	3520
lcl_CP169293.1_gene_433	826	948	846	1132	2055	1168
lcl_CP169293.1_gene_436	1311	1596	1392	1759	2919	1142
lcl_CP169293.1_gene_443	6343	7188	7178	5937	7745	7292
lcl_CP169293.1_gene_449	16692	24846	18676	7282	12663	19106
lcl_CP169293.1_gene_450	3173	5506	3622	1833	4153	3085
lcl_CP169293.1_gene_451	5352	10819	8697	4253	8458	6270
lcl_CP169293.1_gene_467	1071	1306	1146	1047	1714	1289
lcl_CP169293.1_gene_524	1220	356	493	1216	1261	986
lcl_CP169293.1_gene_535	2460	2780	2209	2751	4027	2562
lcl_CP169293.1_gene_614	1077	799	1038	726	921	1339
lcl_CP169293.1_gene_650	833	738	766	546	863	810
lcl_CP169293.1_gene_761	262	221	184	189	300	334
lcl_CP169293.1_gene_80	2114	2256	1849	1751	2611	2183
lcl_CP169293.1_gene_801	853	751	620	918	1441	1068
lcl_CP169293.1_gene_804	2450	1382	1308	3158	3594	2620
lcl_CP169293.1_gene_839	2864	5372	4014	3260	6703	3705
lcl_CP169293.1_gene_842	1595	1882	1673	1750	2879	2001
lcl_CP169293.1_gene_866	1195	1549	1435	1164	2386	1524
lcl_CP169293.1_gene_892	4417	5250	4910	5054	7927	5334
lcl_CP169293.1_gene_894	659	363	302	624	1132	664
lcl_CP169293.1_gene_901	5125	3279	2908	5953	9605	5395
lcl_CP169293.1_gene_912	3973	6173	5530	5104	8661	4942
lcl_CP169293.1_gene_974	1536	2581	2251	2161	4356	1813
lcl_CP169293.1_gene_987	557	966	779	824	1488	798
lcl_CP169293.1_gene_989	1369	1040	964	1151	1664	1738
lcl_CP169293.1_gene_1231	6054	4646	9114	20877	12326	7316
lcl_CP169293.1_gene_1245	16246	18987	17571	13001	19669	18224
lcl_CP169293.1_gene_1254	6364	8375	9752	13795	15026	5759
lcl_CP169293.1_gene_1258	27280	21253	18409	12369	19070	23959
lcl_CP169293.1_gene_1332	5982	5812	3989	887	1300	4619
lcl_CP169293.1_gene_1363	506	630	700	182	163	605
lcl_CP169293.1_gene_1523	600	494	367	324	277	710
lcl_CP169293.1_gene_1589	12310	19861	18088	13286	15265	12229
lcl_CP169293.1_gene_1755	1328	1264	1234	1118	1498	1434
lcl_CP169293.1_gene_1756	527	573	684	456	637	448
lcl_CP169293.1_gene_1810	1950	1018	1003	1372	1827	1858
lcl_CP169293.1_gene_1818	523	489	468	1703	2187	657
lcl_CP169293.1_gene_1821	354	253	241	155	195	313
lcl_CP169293.1_gene_1886	9656	9095	9849	6275	7386	8839
lcl_CP169293.1_gene_1975	284	33	67	138	99	258
lcl_CP169293.1_gene_1990	198	88	106	245	224	184
lcl_CP169293.1_gene_1992	1080	673	661	759	1038	1257
lcl_CP169293.1_gene_2071	5990	2099	2607	21123	24592	8112
lcl_CP169293.1_gene_2173	339	193	229	281	207	376
lcl_CP169293.1_gene_2273	819	272	204	430	278	755
lcl_CP169293.1_gene_2412	237	153	135	273	282	158
lcl_CP169293.1_gene_2432	274	285	185	225	275	338
lcl_CP169293.1_gene_2438	1180	3169	3064	983	1519	1175
lcl_CP169293.1_gene_2479	69	34	41	51	52	123
lcl_CP169293.1_gene_2488	15994	10635	8664	14140	17480	17497
lcl_CP169293.1_gene_2603	195	138	120	129	147	236
lcl_CP169293.1_gene_2673	590	607	716	125	254	821
lcl_CP169293.1_gene_2695	6556	3862	3535	5083	4681	6457
lcl_CP169293.1_gene_2697	5592	6646	6289	5082	8494	6824
lcl_CP169293.1_gene_2754	10701	8681	7618	8447	11944	10495
lcl_CP169293.1_gene_2755	3563	6022	5505	2956	5697	4222
lcl_CP169293.1_gene_2779	4087	2355	2254	4649	5947	5079
lcl_CP169293.1_gene_2783	912	780	558	1108	1355	1117
lcl_CP169293.1_gene_2787	148182	151911	158454	42282	62309	143709
lcl_CP169293.1_gene_2790	128078	169843	160463	39295	57581	124417
lcl_CP169293.1_gene_347	3038	2340	2143	4542	4507	3054
lcl_CP169293.1_gene_39	226	333	393	245	317	174
lcl_CP169293.1_gene_445	50277	31227	23240	13777	15241	60098
lcl_CP169293.1_gene_520	1347	947	721	1802	2589	1454
lcl_CP169293.1_gene_534	1878	1525	1516	1719	2990	2242
lcl_CP169293.1_gene_695	4688	4963	8734	4269	3384	4166
lcl_CP169293.1_gene_740	956	560	471	1112	1302	1089
lcl_CP169293.1_gene_758	12858	8264	8163	14642	15716	13696
lcl_CP169293.1_gene_799	8245	10617	11592	9724	11179	7786
lcl_CP169293.1_gene_810	905	1328	1049	814	1536	1045
lcl_CP169293.1_gene_841	5168	7566	5930	5991	11853	5975
lcl_CP169293.1_gene_1151	4963	6405	5440	4843	7637	5799
lcl_CP169293.1_gene_1232	971	1381	1732	276	347	1031
lcl_CP169293.1_gene_1277	207	141	167	171	272	284
lcl_CP169293.1_gene_1309	6232	6830	6836	3767	6765	7844
lcl_CP169293.1_gene_1339	16868	13825	12315	9582	12808	14151
lcl_CP169293.1_gene_1515	4095	6946	7008	2001	3155	4733
lcl_CP169293.1_gene_1573	1856	1263	970	1866	2454	2043
lcl_CP169293.1_gene_1583	7949	8111	7439	11165	11790	8627
lcl_CP169293.1_gene_1706	17791	22475	24791	21257	28420	22419
lcl_CP169293.1_gene_2046	12080	14440	13583	18523	23136	13409
lcl_CP169293.1_gene_2056	27101	28928	25222	32617	44523	29202
lcl_CP169293.1_gene_2057	25367	21399	18938	26811	37615	26037
lcl_CP169293.1_gene_2058	12215	8951	7965	13631	18578	13354
lcl_CP169293.1_gene_2241	2024	1820	1590	3318	3373	2019
lcl_CP169293.1_gene_2552	5416	6660	6230	6969	9433	5932
lcl_CP169293.1_gene_2722	365	399	405	146	197	362
lcl_CP169293.1_gene_2830	1942	2402	2459	1749	2746	1821
lcl_CP169293.1_gene_330	16506	22409	19258	22552	34832	17073
lcl_CP169293.1_gene_344	5148	6950	6552	6278	9921	5647
lcl_CP169293.1_gene_348	10556	9619	9030	15208	20651	11842
lcl_CP169293.1_gene_349	8771	7888	7512	12624	16814	9596
lcl_CP169293.1_gene_370	1213	751	662	717	722	1427
lcl_CP169293.1_gene_386	3412	3819	3984	4379	6852	4399
lcl_CP169293.1_gene_402	9471	5223	5644	8017	8145	9531
lcl_CP169293.1_gene_410	3676	3988	3598	5167	8081	4160
lcl_CP169293.1_gene_438	222	362	274	283	595	305
lcl_CP169293.1_gene_441	623	374	317	496	654	530
lcl_CP169293.1_gene_461	6588	6353	4882	7621	10643	5972
lcl_CP169293.1_gene_465	8712	5935	5069	8433	12294	9277
lcl_CP169293.1_gene_469	3809	4111	3744	4490	7776	4762
lcl_CP169293.1_gene_483	176	57	62	94	137	93
lcl_CP169293.1_gene_484	71	102	57	52	77	102
lcl_CP169293.1_gene_485	8	20	5	12	14	13
lcl_CP169293.1_gene_504	6353	9500	8941	11995	18373	8130
lcl_CP169293.1_gene_508	9996	7231	5526	11751	21584	9789
lcl_CP169293.1_gene_533	1558	1317	1214	1610	2562	2058
lcl_CP169293.1_gene_610	2949	2820	2502	2968	4944	2588
lcl_CP169293.1_gene_640	2185	1464	1305	1193	1951	2210
lcl_CP169293.1_gene_641	3360	2417	1911	1984	2927	3846
lcl_CP169293.1_gene_654	2269	3022	2848	3460	5157	2653
lcl_CP169293.1_gene_660	2	0	4	39	39	33
lcl_CP169293.1_gene_71	4080	5864	5182	2472	4930	5753
lcl_CP169293.1_gene_72	7261	12587	11471	5169	8703	8601
lcl_CP169293.1_gene_733	536	412	296	1092	658	569
lcl_CP169293.1_gene_742	9913	17085	14677	10194	17350	13865
lcl_CP169293.1_gene_812	1790	3545	3081	1158	2316	2444
lcl_CP169293.1_gene_82	1747	1132	912	2689	3004	1843
lcl_CP169293.1_gene_83	430	442	258	379	595	535
lcl_CP169293.1_gene_857	6877	6968	5839	6478	11485	6727
lcl_CP169293.1_gene_865	1794	2315	2509	1860	3112	2265
lcl_CP169293.1_gene_965	3761	3951	3176	2305	3442	3748
lcl_CP169293.1_gene_972	363	261	173	384	380	333
lcl_CP169293.1_gene_1082	265	105	60	250	143	216
lcl_CP169293.1_gene_1102	1872	1368	1525	993	1597	1954
lcl_CP169293.1_gene_1182	8194	16946	15338	6601	9959	10194
lcl_CP169293.1_gene_1184	7158	15256	14097	5527	7592	9125
lcl_CP169293.1_gene_1270	114	156	129	99	233	94
lcl_CP169293.1_gene_1280	2117	1662	1436	2578	3152	2225
lcl_CP169293.1_gene_1289	2115	1660	1495	2474	4112	2092
lcl_CP169293.1_gene_1326	8785	8318	7286	6033	8628	8179
lcl_CP169293.1_gene_1366	5882	4442	6469	3298	4296	6714
lcl_CP169293.1_gene_1370	904	1093	834	727	1238	904
lcl_CP169293.1_gene_1390	1119	771	615	1854	2894	953
lcl_CP169293.1_gene_1392	4743	3613	3365	7373	10914	4539
lcl_CP169293.1_gene_1711	1239	1265	1138	879	1280	1340
lcl_CP169293.1_gene_1743	16134	8786	7938	8958	11583	15110
lcl_CP169293.1_gene_1804	1494	974	1098	785	1296	2124
lcl_CP169293.1_gene_1805	1073	640	597	476	640	1290
lcl_CP169293.1_gene_1819	53983	45911	47648	75378	96669	49983
lcl_CP169293.1_gene_1825	17178	24160	22647	14726	23521	19859
lcl_CP169293.1_gene_1828	1339	1251	1134	1935	3322	1599
lcl_CP169293.1_gene_1829	7006	7814	7011	25353	43350	7160
lcl_CP169293.1_gene_1888	11374	19929	18761	6316	8116	9981
lcl_CP169293.1_gene_1915	775	969	942	707	917	886
lcl_CP169293.1_gene_1916	558	909	891	316	541	689
lcl_CP169293.1_gene_1918	306	313	340	139	245	254
lcl_CP169293.1_gene_1924	196	164	165	88	136	180
lcl_CP169293.1_gene_1926	140	91	86	74	58	65
lcl_CP169293.1_gene_1927	72	86	142	23	55	126
lcl_CP169293.1_gene_1930	16	14	21	0	14	41
lcl_CP169293.1_gene_2079	111	102	151	86	163	134
lcl_CP169293.1_gene_2114	91	19	22	12	16	45
lcl_CP169293.1_gene_2134	17643	15107	13957	8534	9464	19566
lcl_CP169293.1_gene_2157	577	458	363	752	907	581
lcl_CP169293.1_gene_2171	563	767	803	431	625	630
lcl_CP169293.1_gene_2221	197	145	174	165	270	258
lcl_CP169293.1_gene_2251	22335	19837	16750	12596	20621	21140
lcl_CP169293.1_gene_2265	2010	1637	1316	3241	4421	2325
lcl_CP169293.1_gene_233	2202	2142	1924	2516	3616	2596
lcl_CP169293.1_gene_2351	818	1879	1681	270	408	741
lcl_CP169293.1_gene_2389	254	233	255	268	267	208
lcl_CP169293.1_gene_2494	14552	8670	8012	8010	9412	14795
lcl_CP169293.1_gene_2543	4734	4329	4143	3336	4641	5360
lcl_CP169293.1_gene_2621	7293	7264	7124	4105	6020	6167
lcl_CP169293.1_gene_2707	43210	50601	43910	50730	81167	43045
lcl_CP169293.1_gene_273	3858	4027	3690	3908	5254	4271
lcl_CP169293.1_gene_2736	11176	14585	12393	14282	20729	12662
lcl_CP169293.1_gene_2748	4371	7122	5968	5767	8799	4621
lcl_CP169293.1_gene_301	418	156	253	304	404	344
lcl_CP169293.1_gene_635	2008	1898	1554	2476	4831	2392
lcl_CP169293.1_gene_643	41734	43248	42727	32759	38968	48401
lcl_CP169293.1_gene_723	7594	6190	5887	4791	8315	7585
lcl_CP169293.1_gene_737	8595	13095	12825	4706	5947	9753
lcl_CP169293.1_gene_748	3316	4819	5990	3250	4971	4321
lcl_CP169293.1_gene_913	935	1439	1229	1385	2180	974
lcl_CP169293.1_gene_927	3599	2824	2705	1795	2914	3757
lcl_CP169293.1_gene_2112	233	55	72	105	67	151
lcl_CP169293.1_gene_1065	350	321	341	127	232	280
lcl_CP169293.1_gene_117	1107	1017	979	760	1526	1125
lcl_CP169293.1_gene_1177	1417	925	1075	2041	1654	1746
lcl_CP169293.1_gene_1203	10058	8662	6682	15324	22514	10165
lcl_CP169293.1_gene_1206	10154	6165	5196	15593	22772	9802
lcl_CP169293.1_gene_1217	732	738	696	445	1092	830
lcl_CP169293.1_gene_1244	2246	2203	2390	1901	1898	2613
lcl_CP169293.1_gene_1517	20684	17905	12307	10573	17778	31461
lcl_CP169293.1_gene_1518	14125	11421	8051	7918	13677	21261
lcl_CP169293.1_gene_1547	20300	32309	30855	17644	23667	25949
lcl_CP169293.1_gene_1823	4830	3921	3602	3219	4110	3822
lcl_CP169293.1_gene_1880	545	439	399	622	1044	617
lcl_CP169293.1_gene_207	1826	1258	1484	110	90	1409
lcl_CP169293.1_gene_208	1649	1379	1710	112	124	1596
lcl_CP169293.1_gene_2089	232	130	161	289	221	246
lcl_CP169293.1_gene_209	1935	1800	2422	149	71	1887
lcl_CP169293.1_gene_210	2139	1741	2383	63	135	1639
lcl_CP169293.1_gene_211	1050	1070	1541	67	55	1066
lcl_CP169293.1_gene_212	1966	1688	2175	45	146	1768
lcl_CP169293.1_gene_2203	87	89	74	87	127	104
lcl_CP169293.1_gene_2240	37911	55157	49802	9694	16218	26994
lcl_CP169293.1_gene_2391	1292	984	625	1069	1501	1424
lcl_CP169293.1_gene_2429	1404	867	823	1405	3195	1585
lcl_CP169293.1_gene_2511	762	703	689	348	392	820
lcl_CP169293.1_gene_2513	571	407	462	210	282	407
lcl_CP169293.1_gene_2609	1146	596	603	2026	1824	1252
lcl_CP169293.1_gene_2796	7731	4339	2948	1576	3780	6944
lcl_CP169293.1_gene_2797	60132	50703	39187	14509	29121	68734
lcl_CP169293.1_gene_613	3582	2380	1726	2749	3537	4205
lcl_CP169293.1_gene_670	14373	13740	13730	26982	40770	14929
lcl_CP169293.1_gene_671	11239	10841	9883	20062	31250	11151
lcl_CP169293.1_gene_967	7507	7250	7299	6797	7856	8217
lcl_CP169293.1_gene_1025	2083	1758	1991	1529	1565	2078
lcl_CP169293.1_gene_1036	35126	55229	49645	25848	42618	35810
lcl_CP169293.1_gene_1077	319	189	193	130	192	226
lcl_CP169293.1_gene_1096	2910	4107	4553	2138	3168	4131
lcl_CP169293.1_gene_1110	3021	3103	3055	3195	4232	3497
lcl_CP169293.1_gene_1116	2995	2019	2123	3705	6335	3125
lcl_CP169293.1_gene_1166	2564	3721	3930	3363	4887	3001
lcl_CP169293.1_gene_1167	2460	3582	3879	3199	4383	2760
lcl_CP169293.1_gene_1169	4015	6229	5169	5940	8841	4597
lcl_CP169293.1_gene_1170	1543	2215	1986	2153	2928	1735
lcl_CP169293.1_gene_1171	3563	4159	4243	4580	5983	3969
lcl_CP169293.1_gene_119	32508	16898	21777	42655	22978	32468
lcl_CP169293.1_gene_1209	7263	4421	4204	4912	5784	6920
lcl_CP169293.1_gene_1216	2735	2184	1991	3696	5784	3057
lcl_CP169293.1_gene_1291	17705	7191	5492	12086	20169	18033
lcl_CP169293.1_gene_1292	3982	1504	1074	2162	3216	4181
lcl_CP169293.1_gene_1293	4303	1655	1200	1910	2795	4062
lcl_CP169293.1_gene_1294	3884	1340	1150	1930	2037	3610
lcl_CP169293.1_gene_1382	3316	1839	2549	1928	2045	3997
lcl_CP169293.1_gene_1383	1837	1229	1236	1022	1132	2698
lcl_CP169293.1_gene_1384	6940	2559	2452	4237	4679	6557
lcl_CP169293.1_gene_1398	11699	24182	27940	6802	10927	13492
lcl_CP169293.1_gene_1400	39082	76770	75374	17264	21483	36357
lcl_CP169293.1_gene_1401	9304	6230	6384	8941	8481	10297
lcl_CP169293.1_gene_1403	831	785	703	756	1523	892
lcl_CP169293.1_gene_1404	972	1237	701	995	1733	1048
lcl_CP169293.1_gene_1405	3798	3076	3002	3862	7203	3872
lcl_CP169293.1_gene_1406	827	669	477	955	1702	835
lcl_CP169293.1_gene_1407	1341	1166	832	1493	2610	1450
lcl_CP169293.1_gene_1419	694	467	587	587	899	787
lcl_CP169293.1_gene_1420	380	395	382	587	494	599
lcl_CP169293.1_gene_1602	631	728	495	1401	1701	541
lcl_CP169293.1_gene_1728	452	138	294	230	142	421
lcl_CP169293.1_gene_1729	254	53	110	96	111	311
lcl_CP169293.1_gene_1768	2950	2032	1758	413	555	2441
lcl_CP169293.1_gene_1861	743	658	389	670	1045	706
lcl_CP169293.1_gene_1906	1108	1067	868	1278	2378	1126
lcl_CP169293.1_gene_1908	391	495	351	742	964	501
lcl_CP169293.1_gene_1911	4342	3261	3149	1353	1609	3741
lcl_CP169293.1_gene_1938	206	319	241	110	196	268
lcl_CP169293.1_gene_1940	116	127	128	98	90	136
lcl_CP169293.1_gene_1941	162	140	159	174	101	132
lcl_CP169293.1_gene_1962	7296	1431	1212	258	377	8870
lcl_CP169293.1_gene_1963	5797	1250	999	176	315	6954
lcl_CP169293.1_gene_1965	4949	1162	1088	139	239	6066
lcl_CP169293.1_gene_1968	2538	857	962	1215	1213	2931
lcl_CP169293.1_gene_1969	1283	534	667	537	678	1553
lcl_CP169293.1_gene_1970	3309	1630	2062	1733	1565	3494
lcl_CP169293.1_gene_2038	463	309	446	536	452	575
lcl_CP169293.1_gene_2082	1551	1232	1173	917	1282	1233
lcl_CP169293.1_gene_2095	1076	951	956	1214	1268	899
lcl_CP169293.1_gene_2153	94	43	47	59	62	153
lcl_CP169293.1_gene_2230	37268	17720	15365	7947	9289	42351
lcl_CP169293.1_gene_2238	1241	338	408	130	206	1377
lcl_CP169293.1_gene_2341	1889	1672	1490	2041	2726	1866
lcl_CP169293.1_gene_2342	5067	2595	2618	3949	5572	4854
lcl_CP169293.1_gene_2358	1578	2242	2351	1100	1354	2101
lcl_CP169293.1_gene_2382	946	542	647	664	673	1048
lcl_CP169293.1_gene_2399	1198	1225	976	673	906	1217
lcl_CP169293.1_gene_2403	2504	7214	4905	1593	1526	1184
lcl_CP169293.1_gene_2414	8187	26153	24125	11212	7236	5343
lcl_CP169293.1_gene_2520	4942	2405	1910	2605	3706	5158
lcl_CP169293.1_gene_2525	3520	3192	2858	3625	5271	3610
lcl_CP169293.1_gene_2526	2355	2783	2281	2257	3410	2438
lcl_CP169293.1_gene_2527	1660	2027	2113	1712	1890	1815
lcl_CP169293.1_gene_254	507	388	394	209	248	427
lcl_CP169293.1_gene_2584	1287	859	822	1278	1480	1413
lcl_CP169293.1_gene_2631	17487	4250	4086	13817	15385	18999
lcl_CP169293.1_gene_2632	2127	964	1167	1497	1936	2347
lcl_CP169293.1_gene_2633	3073	1653	1561	1860	2225	3625
lcl_CP169293.1_gene_2665	1489	1271	1404	1865	2526	1261
lcl_CP169293.1_gene_2672	4484	6056	5223	1822	2390	6952
lcl_CP169293.1_gene_2679	3058	10575	11260	14980	10866	3162
lcl_CP169293.1_gene_270	2295	3071	2889	1980	2865	2228
lcl_CP169293.1_gene_2741	135	81	92	69	93	193
lcl_CP169293.1_gene_2742	840	487	547	387	526	763
lcl_CP169293.1_gene_2743	580	354	463	317	355	560
lcl_CP169293.1_gene_2803	1099	714	860	663	772	1114
lcl_CP169293.1_gene_2804	161	42	19	87	129	205
lcl_CP169293.1_gene_318	1162	1506	1447	1548	2660	1504
lcl_CP169293.1_gene_472	999	690	757	1104	2209	1034
lcl_CP169293.1_gene_473	630	393	302	943	1330	646
lcl_CP169293.1_gene_494	1907	1658	1713	2276	2750	2033
lcl_CP169293.1_gene_530	2737	2571	2595	4356	4171	2954
lcl_CP169293.1_gene_61	1252	2333	1931	1246	2224	1187
lcl_CP169293.1_gene_710	255	181	134	76	135	254
lcl_CP169293.1_gene_711	382	77	143	118	132	354
lcl_CP169293.1_gene_712	384	172	184	149	154	378
lcl_CP169293.1_gene_922	1301	1833	1912	754	1255	1770
lcl_CP169293.1_gene_1173	2418	1541	1401	2647	2797	1975
lcl_CP169293.1_gene_1327	4476	4235	3487	3720	6649	4304
lcl_CP169293.1_gene_1609	2172	2118	1706	3544	4448	2521
lcl_CP169293.1_gene_1734	929	1164	1207	1254	1525	1006
lcl_CP169293.1_gene_2081	1042	799	567	951	1079	1224
lcl_CP169293.1_gene_2187	3113	2068	1780	3379	3075	3349
lcl_CP169293.1_gene_2223	5855	3926	3448	6589	11381	5482
lcl_CP169293.1_gene_2271	1131	727	870	858	1210	1192
lcl_CP169293.1_gene_2274	168	132	98	83	160	123
lcl_CP169293.1_gene_241	1860	1753	1779	1358	1981	1945
lcl_CP169293.1_gene_2597	455	761	507	280	297	686
lcl_CP169293.1_gene_2604	1000	870	748	707	1300	804
lcl_CP169293.1_gene_2619	10169	9662	8758	12787	15901	11310
lcl_CP169293.1_gene_685	15863	11130	9806	17754	21293	16396
lcl_CP169293.1_gene_881	3196	7171	6130	4946	8000	3513
lcl_CP169293.1_gene_915	825	944	771	1139	1401	1222
lcl_CP169293.1_gene_932	5183	3355	2783	3299	5012	6084
lcl_CP169293.1_gene_110	6831	4408	4696	9174	8427	8204
lcl_CP169293.1_gene_1107	7315	4195	4742	6563	6862	7550
lcl_CP169293.1_gene_1115	1772	993	783	2234	4210	1907
lcl_CP169293.1_gene_1162	4022	1635	3973	3245	2588	3540
lcl_CP169293.1_gene_1198	1136	1073	1186	634	467	944
lcl_CP169293.1_gene_1310	2992	2662	2238	1574	2870	3581
lcl_CP169293.1_gene_1342	1627	1636	1543	2322	3282	1735
lcl_CP169293.1_gene_1343	1460	1674	1541	2106	2218	1503
lcl_CP169293.1_gene_1491	695	673	822	401	496	1010
lcl_CP169293.1_gene_1514	3580	4641	4524	1761	2740	3715
lcl_CP169293.1_gene_1619	816	775	746	146	215	937
lcl_CP169293.1_gene_1650	999	987	858	633	901	952
lcl_CP169293.1_gene_1766	305	596	662	89	197	286
lcl_CP169293.1_gene_1820	9776	3332	2848	18825	28666	9746
lcl_CP169293.1_gene_183	236	264	236	364	389	174
lcl_CP169293.1_gene_1980	2528	1915	1833	963	1071	2358
lcl_CP169293.1_gene_2084	409	302	224	334	480	498
lcl_CP169293.1_gene_2232	643	666	577	374	594	721
lcl_CP169293.1_gene_2236	769	951	817	580	886	685
lcl_CP169293.1_gene_2250	35	16	25	40	73	53
lcl_CP169293.1_gene_2272	322	222	229	210	140	367
lcl_CP169293.1_gene_2275	118	142	157	105	198	114
lcl_CP169293.1_gene_2474	721	535	695	631	818	593
lcl_CP169293.1_gene_2482	182	176	172	164	171	271
lcl_CP169293.1_gene_2636	2937	2125	2096	5573	6232	3350
lcl_CP169293.1_gene_2674	5798	3533	3073	3981	6039	4556
lcl_CP169293.1_gene_2685	1223	616	783	684	942	1076
lcl_CP169293.1_gene_272	1753	992	1069	2314	3060	2074
lcl_CP169293.1_gene_2778	1168	1414	1309	978	1313	1193
lcl_CP169293.1_gene_280	1140	610	757	2375	2170	1224
lcl_CP169293.1_gene_687	877	794	811	932	1236	1084
lcl_CP169293.1_gene_699	217	268	323	254	346	246
lcl_CP169293.1_gene_705	4855	6237	5683	6970	11748	5906
lcl_CP169293.1_gene_706	6615	3783	3745	10374	10208	6495
lcl_CP169293.1_gene_1154	966	888	845	464	552	989
lcl_CP169293.1_gene_1214	1424	1886	1500	978	1963	1238
lcl_CP169293.1_gene_1282	294	309	332	340	429	471
lcl_CP169293.1_gene_1423	204	86	132	153	385	164
lcl_CP169293.1_gene_1565	2609	1053	1488	1686	2356	2679
lcl_CP169293.1_gene_1795	2876	3734	4571	516	547	3162
lcl_CP169293.1_gene_1899	6935	3979	3510	2854	3045	5989
lcl_CP169293.1_gene_1913	2551	678	707	1680	1372	2758
lcl_CP169293.1_gene_1977	5687	6292	6057	1059	1271	4551
lcl_CP169293.1_gene_2337	5912	3309	3267	5315	5249	5335
lcl_CP169293.1_gene_2420	14660	9280	8368	11589	14650	14448
lcl_CP169293.1_gene_2624	222666	179513	151766	147011	238319	199239
lcl_CP169293.1_gene_978	280	186	128	275	397	341
lcl_CP169293.1_gene_1003	4426	7478	6582	4979	6890	6063
lcl_CP169293.1_gene_1120	22504	16928	13494	23677	25398	23328
lcl_CP169293.1_gene_1325	33140	30482	28106	13835	20690	34241
lcl_CP169293.1_gene_1371	1718	1869	1538	1331	1924	2235
lcl_CP169293.1_gene_1372	1356	1111	971	977	1381	1232
lcl_CP169293.1_gene_1379	1509	2070	1610	1527	1917	1622
lcl_CP169293.1_gene_1576	6663	5084	5529	9120	8739	7898
lcl_CP169293.1_gene_164	441	659	686	368	519	548
lcl_CP169293.1_gene_1822	1934	1465	1547	1372	1199	1933
lcl_CP169293.1_gene_1862	1833	1800	1388	1735	3126	1643
lcl_CP169293.1_gene_1863	1821	2059	1488	1736	2446	1650
lcl_CP169293.1_gene_1928	66	48	67	36	28	50
lcl_CP169293.1_gene_2042	2959	2826	2810	2945	4120	2726
lcl_CP169293.1_gene_2048	22995	19134	18165	24210	29631	24185
lcl_CP169293.1_gene_2113	1836	2361	1998	1397	1666	2176
lcl_CP169293.1_gene_2116	190	70	76	162	113	111
lcl_CP169293.1_gene_2148	14708	5854	6215	1378	2004	10555
lcl_CP169293.1_gene_2155	1287	2395	2065	1558	3182	1359
lcl_CP169293.1_gene_2156	1882	2603	2107	1623	3441	1830
lcl_CP169293.1_gene_2411	6941	7764	5395	9792	10124	5057
lcl_CP169293.1_gene_2656	3794	5003	4938	2532	3709	3647
lcl_CP169293.1_gene_2657	4872	7102	6008	3485	5941	5171
lcl_CP169293.1_gene_2703	472	833	665	968	1318	595
lcl_CP169293.1_gene_2738	644	280	286	180	172	579
lcl_CP169293.1_gene_2739	1899	876	923	595	865	1808
lcl_CP169293.1_gene_2751	5977	4809	4515	4923	5548	6331
lcl_CP169293.1_gene_2799	282	239	183	134	346	349
lcl_CP169293.1_gene_340	1707	1539	1299	1068	1987	1613
lcl_CP169293.1_gene_456	8976	4738	5007	6220	7565	7974
lcl_CP169293.1_gene_463	2843	1921	1607	4387	7362	2989
lcl_CP169293.1_gene_464	4372	3639	3096	7275	10992	3776
lcl_CP169293.1_gene_536	11475	8076	7630	8473	11412	11245
lcl_CP169293.1_gene_537	6361	9679	8365	4394	6653	6473
lcl_CP169293.1_gene_544	3947	3124	3336	3273	4178	4525
lcl_CP169293.1_gene_681	5251	2637	2599	2669	3131	5281
lcl_CP169293.1_gene_776	519	397	293	364	741	586
lcl_CP169293.1_gene_803	1202	710	673	1716	1925	1293
lcl_CP169293.1_gene_814	1453	1646	1900	1439	2258	1730
lcl_CP169293.1_gene_819	674	420	455	454	439	720
lcl_CP169293.1_gene_890	2698	4763	4195	3355	6003	3246
lcl_CP169293.1_gene_95	4849	3544	3415	3639	3892	4394
lcl_CP169293.1_gene_98	6274	5360	5303	6704	6916	6069
lcl_CP169293.1_gene_1152	1443	1084	1093	1036	907	1627
lcl_CP169293.1_gene_1247	1575	1063	1023	1517	1601	1728
lcl_CP169293.1_gene_1726	1003	843	836	1169	1327	1124
lcl_CP169293.1_gene_1792	239	558	372	47	105	311
lcl_CP169293.1_gene_2125	143	209	199	123	123	159
lcl_CP169293.1_gene_390	1152	696	934	2570	2603	1642
lcl_CP169293.1_gene_391	11251	16027	16538	8564	13351	13118
lcl_CP169293.1_gene_440	476	232	288	338	374	518
lcl_CP169293.1_gene_872	13001	18968	17013	12680	20301	14886
lcl_CP169293.1_gene_104	7210	4607	4472	5109	5621	7161
lcl_CP169293.1_gene_1056	1750	1098	1163	761	816	2465
lcl_CP169293.1_gene_113	3072	3360	2735	1728	2801	4053
lcl_CP169293.1_gene_1345	5236	5557	4966	2823	4131	5769
lcl_CP169293.1_gene_1369	1862	2422	2342	1689	2874	2385
lcl_CP169293.1_gene_1388	30840	30523	26845	13671	16501	29346
lcl_CP169293.1_gene_1562	36207	30383	29583	28450	30607	34340
lcl_CP169293.1_gene_1637	924	964	1078	787	818	1094
lcl_CP169293.1_gene_1737	642	459	444	2129	1763	724
lcl_CP169293.1_gene_176	1103	1252	1341	1073	1770	1048
lcl_CP169293.1_gene_1765	6390	5245	4839	3257	4452	5871
lcl_CP169293.1_gene_1786	2897	3203	2918	2242	3524	2586
lcl_CP169293.1_gene_1803	239	468	430	153	240	243
lcl_CP169293.1_gene_2078	327	236	252	214	259	336
lcl_CP169293.1_gene_214	781	896	975	711	824	864
lcl_CP169293.1_gene_2158	1451	1355	1129	2272	2759	1583
lcl_CP169293.1_gene_2305	172	139	111	179	428	128
lcl_CP169293.1_gene_235	89	55	49	104	125	100
lcl_CP169293.1_gene_2368	284	120	145	113	100	243
lcl_CP169293.1_gene_2369	217	142	126	131	109	227
lcl_CP169293.1_gene_2393	1446	764	596	1034	781	1753
lcl_CP169293.1_gene_2461	280	464	426	420	603	434
lcl_CP169293.1_gene_2544	9195	14730	13513	8513	12096	10678
lcl_CP169293.1_gene_313	851	1169	1213	913	1349	1226
lcl_CP169293.1_gene_529	389	374	360	409	932	409
lcl_CP169293.1_gene_634	206	135	114	215	466	199
lcl_CP169293.1_gene_1199	3385	3631	3917	1628	1462	2517
lcl_CP169293.1_gene_1234	730	191	230	472	646	682
lcl_CP169293.1_gene_1235	715	343	315	3128	4225	711
lcl_CP169293.1_gene_1236	124547	99319	89059	24115	39660	106261
lcl_CP169293.1_gene_1328	4123	3603	3770	2890	3287	4869
lcl_CP169293.1_gene_1477	3896	4692	4244	1380	2437	3762
lcl_CP169293.1_gene_1478	5481	9949	10790	1804	2343	5665
lcl_CP169293.1_gene_1479	2172	1805	1767	453	481	1759
lcl_CP169293.1_gene_1677	1278	578	488	407	410	1281
lcl_CP169293.1_gene_1856	2728	3857	3029	13669	24611	3884
lcl_CP169293.1_gene_195	204	155	94	27	31	110
lcl_CP169293.1_gene_196	241	204	209	110	72	219
lcl_CP169293.1_gene_1972	4417	3290	2969	2289	2615	3989
lcl_CP169293.1_gene_21	3923	2951	3143	1280	1654	4022
lcl_CP169293.1_gene_2141	1114	717	884	510	523	968
lcl_CP169293.1_gene_2149	22923	23199	22217	31273	48853	30160
lcl_CP169293.1_gene_2293	6176	4704	4480	5099	9688	7108
lcl_CP169293.1_gene_2295	2739	2058	1988	3080	5715	3602
lcl_CP169293.1_gene_2377	33167	19340	16771	2873	2521	30259
lcl_CP169293.1_gene_2378	31781	16239	13465	3008	3305	29400
lcl_CP169293.1_gene_2379	22274	5753	4494	3764	3581	25126
lcl_CP169293.1_gene_2638	4236	4476	4323	12103	13844	4692
lcl_CP169293.1_gene_2791	79476	88800	94828	10026	15855	66503
lcl_CP169293.1_gene_28	19549	19704	19187	14690	22379	16881
lcl_CP169293.1_gene_2807	11252	12045	9332	802	1418	7787
lcl_CP169293.1_gene_2808	16243	18316	14309	1176	2007	10557
lcl_CP169293.1_gene_33	15298	8472	6303	2043	3576	13629
lcl_CP169293.1_gene_427	85	94	51	47	72	117
lcl_CP169293.1_gene_784	940	456	370	1080	1406	891
lcl_CP169293.1_gene_949	99961	50978	53466	16309	14116	95803
lcl_CP169293.1_gene_988	1353	927	789	1210	1542	1423
lcl_CP169293.1_gene_1	241	210	293	202	291	188
lcl_CP169293.1_gene_10	201	295	239	298	403	154
lcl_CP169293.1_gene_1000	3608	1709	2228	3632	2242	4060
lcl_CP169293.1_gene_1001	791	624	601	916	962	1058
lcl_CP169293.1_gene_1002	510	430	412	654	608	633
lcl_CP169293.1_gene_1004	422	270	386	326	180	445
lcl_CP169293.1_gene_1006	798	788	755	1017	1204	918
lcl_CP169293.1_gene_1007	30219	20313	23920	10718	12786	32521
lcl_CP169293.1_gene_1008	560	659	575	560	662	719
lcl_CP169293.1_gene_1009	14929	11328	10067	7504	10275	13939
lcl_CP169293.1_gene_101	3693	4104	4230	3701	4445	3638
lcl_CP169293.1_gene_1011	1422	1437	1206	1014	1481	1698
lcl_CP169293.1_gene_1013	1646	887	820	776	1070	1720
lcl_CP169293.1_gene_1014	988	569	392	542	879	971
lcl_CP169293.1_gene_1015	639	614	596	1033	933	675
lcl_CP169293.1_gene_1016	189952	211544	193506	187693	250932	192061
lcl_CP169293.1_gene_1017	152997	204011	180387	166658	263042	150102
lcl_CP169293.1_gene_1019	87622	120987	97153	112738	204928	87326
lcl_CP169293.1_gene_102	2196	1228	1077	1254	1697	2221
lcl_CP169293.1_gene_1020	2336	1935	1494	4361	7789	2599
lcl_CP169293.1_gene_1022	123	110	119	198	307	173
lcl_CP169293.1_gene_1023	1844	1777	1329	2506	3355	2138
lcl_CP169293.1_gene_1024	19556	25192	24427	21544	27890	21356
lcl_CP169293.1_gene_1028	144	35	55	72	90	167
lcl_CP169293.1_gene_103	637	317	252	543	740	621
lcl_CP169293.1_gene_1031	1348	1623	1618	1735	3082	1585
lcl_CP169293.1_gene_1033	20261	15654	14466	21608	16121	22781
lcl_CP169293.1_gene_1034	101	100	162	80	24	59
lcl_CP169293.1_gene_1037	14745	22532	21264	11474	17424	16667
lcl_CP169293.1_gene_1038	1709	2054	1650	3341	4336	1481
lcl_CP169293.1_gene_1039	2073	2386	2102	4316	6763	1579
lcl_CP169293.1_gene_1040	629	673	757	1499	2353	459
lcl_CP169293.1_gene_1041	1157	1388	1300	2868	4254	1020
lcl_CP169293.1_gene_1042	1879	2393	2064	4173	6535	1163
lcl_CP169293.1_gene_1043	2169	2975	2702	6172	11079	1926
lcl_CP169293.1_gene_1044	650	845	734	2381	3952	646
lcl_CP169293.1_gene_1046	360	334	279	1114	1742	308
lcl_CP169293.1_gene_1047	725	728	773	1789	2591	891
lcl_CP169293.1_gene_1049	12966	19961	17931	14987	22047	12430
lcl_CP169293.1_gene_105	10372	5086	5288	15146	10489	10808
lcl_CP169293.1_gene_1050	8344	4359	5709	9614	5208	8381
lcl_CP169293.1_gene_1051	15	2	0	1	8	5
lcl_CP169293.1_gene_1052	91181	142018	135181	93631	132997	84146
lcl_CP169293.1_gene_1053	182178	259919	264976	190152	256953	174397
lcl_CP169293.1_gene_1054	68879	93126	96818	69924	90125	64056
lcl_CP169293.1_gene_1055	23302	25696	29579	21969	26275	20242
lcl_CP169293.1_gene_1057	4845	4815	4288	2666	4444	5486
lcl_CP169293.1_gene_1058	2327	2039	2091	1188	1816	2617
lcl_CP169293.1_gene_1059	116	74	123	71	87	212
lcl_CP169293.1_gene_106	513	671	550	293	787	529
lcl_CP169293.1_gene_1061	139	74	61	151	45	196
lcl_CP169293.1_gene_1062	676	278	292	393	223	566
lcl_CP169293.1_gene_1063	550	592	560	234	320	649
lcl_CP169293.1_gene_1066	635	646	669	232	494	524
lcl_CP169293.1_gene_1067	190	229	161	122	115	218
lcl_CP169293.1_gene_107	424	436	386	314	558	432
lcl_CP169293.1_gene_1070	4430	6335	6117	2810	4686	5406
lcl_CP169293.1_gene_1072	32	4	13	2	16	37
lcl_CP169293.1_gene_1074	119	140	207	118	206	110
lcl_CP169293.1_gene_1075	196	117	108	293	177	150
lcl_CP169293.1_gene_1076	207	152	171	307	205	205
lcl_CP169293.1_gene_1078	56	47	82	70	101	74
lcl_CP169293.1_gene_1079	2454	1920	1532	1174	1685	2693
lcl_CP169293.1_gene_1080	217	102	102	91	110	249
lcl_CP169293.1_gene_1081	437	172	153	247	196	440
lcl_CP169293.1_gene_1083	151	29	36	140	80	164
lcl_CP169293.1_gene_1084	538	183	185	381	461	441
lcl_CP169293.1_gene_1085	49	70	79	91	65	35
lcl_CP169293.1_gene_1086	12	0	0	0	0	1
lcl_CP169293.1_gene_1087	155	141	152	98	92	112
lcl_CP169293.1_gene_1088	1819	1761	1604	1262	1438	2320
lcl_CP169293.1_gene_1089	247	387	362	285	425	480
lcl_CP169293.1_gene_109	1835	2077	1652	1909	2707	1973
lcl_CP169293.1_gene_1090	1891	1954	1715	2296	4109	2084
lcl_CP169293.1_gene_1091	13470	5306	6730	6504	3323	10036
lcl_CP169293.1_gene_1092	25	49	35	5	4	34
lcl_CP169293.1_gene_1093	87	30	70	72	45	135
lcl_CP169293.1_gene_1094	0	7	0	0	0	3
lcl_CP169293.1_gene_1095	2402	1874	1752	2004	3264	2481
lcl_CP169293.1_gene_1097	939	2032	2089	619	1202	1455
lcl_CP169293.1_gene_1098	1045	1409	1418	936	1305	1638
lcl_CP169293.1_gene_1099	5150	9159	7673	4703	8654	6394
lcl_CP169293.1_gene_11	96	62	24	87	117	50
lcl_CP169293.1_gene_1100	187	235	263	198	385	202
lcl_CP169293.1_gene_1101	1784	2410	2448	1343	2440	2150
lcl_CP169293.1_gene_1103	1456	1442	1535	935	1570	1825
lcl_CP169293.1_gene_1104	9860	9484	11289	8881	9009	9919
lcl_CP169293.1_gene_1105	635	354	258	466	513	559
lcl_CP169293.1_gene_1106	1438	679	798	1221	1205	1367
lcl_CP169293.1_gene_1108	7233	6457	5560	8561	11235	7936
lcl_CP169293.1_gene_1109	5706	7341	6786	5811	8870	6365
lcl_CP169293.1_gene_111	404	363	268	275	449	468
lcl_CP169293.1_gene_1111	3171	2849	2562	4437	5651	4483
lcl_CP169293.1_gene_1112	8595	5981	5128	11289	15529	9896
lcl_CP169293.1_gene_1114	1864	1090	949	2681	3755	1953
lcl_CP169293.1_gene_1117	6210	2780	3076	8681	9870	6635
lcl_CP169293.1_gene_1118	1629	3435	3820	1398	2297	2084
lcl_CP169293.1_gene_1119	48	10	32	28	58	64
lcl_CP169293.1_gene_112	980	696	641	765	1023	1306
lcl_CP169293.1_gene_1121	75012	47820	50187	102799	94825	82386
lcl_CP169293.1_gene_1122	2123	1804	1853	1863	2684	2620
lcl_CP169293.1_gene_1127	144	41	70	173	121	132
lcl_CP169293.1_gene_1133	33	74	97	65	55	92
lcl_CP169293.1_gene_1134	15099	13282	13468	19604	25030	15407
lcl_CP169293.1_gene_1135	4772	5293	4860	5032	8083	5046
lcl_CP169293.1_gene_1136	684	311	571	484	377	708
lcl_CP169293.1_gene_1137	1226	1394	1268	187	385	1166
lcl_CP169293.1_gene_1138	18	39	30	30	85	49
lcl_CP169293.1_gene_1139	55	58	58	17	40	55
lcl_CP169293.1_gene_114	115	127	84	96	132	154
lcl_CP169293.1_gene_1141	21	28	16	4	15	46
lcl_CP169293.1_gene_1142	44	27	56	13	8	50
lcl_CP169293.1_gene_1143	81254	58138	38431	21973	35272	135386
lcl_CP169293.1_gene_1144	167	112	89	201	247	196
lcl_CP169293.1_gene_1145	1764	1573	1931	1043	1169	1986
lcl_CP169293.1_gene_1147	9111	11016	10373	9781	15926	10140
lcl_CP169293.1_gene_1148	461	449	511	351	406	723
lcl_CP169293.1_gene_1149	15629	14182	12933	21369	32316	17290
lcl_CP169293.1_gene_115	6604	2682	2496	3878	4267	6785
lcl_CP169293.1_gene_1150	10177	14862	13506	9321	15195	11032
lcl_CP169293.1_gene_1153	775	482	535	631	390	957
lcl_CP169293.1_gene_1156	5324	507	333	1005	1568	4950
lcl_CP169293.1_gene_1159	61051	63747	60121	62840	92915	63594
lcl_CP169293.1_gene_116	2630	3394	3015	2705	4128	2914
lcl_CP169293.1_gene_1160	29586	34183	30487	26906	44586	28687
lcl_CP169293.1_gene_1161	1364	1319	1165	1257	1684	1312
lcl_CP169293.1_gene_1163	3544	3487	3681	6026	8050	4082
lcl_CP169293.1_gene_1164	172	161	167	288	531	236
lcl_CP169293.1_gene_1172	144	105	112	415	472	129
lcl_CP169293.1_gene_1174	2707	1223	1206	1410	1738	2068
lcl_CP169293.1_gene_1178	569	379	308	834	815	656
lcl_CP169293.1_gene_1180	652	310	297	751	1069	633
lcl_CP169293.1_gene_1181	838	524	562	685	494	1013
lcl_CP169293.1_gene_1185	7609	11501	11249	5122	7723	9314
lcl_CP169293.1_gene_1186	69	89	52	42	54	120
lcl_CP169293.1_gene_1187	58	42	5	62	59	36
lcl_CP169293.1_gene_1190	2292	1118	1175	2601	4335	2045
lcl_CP169293.1_gene_1191	65	18	57	43	33	76
lcl_CP169293.1_gene_1192	577	350	320	397	591	663
lcl_CP169293.1_gene_1193	7462	7050	7167	6720	9178	8069
lcl_CP169293.1_gene_1194	3172	4025	3598	4799	8427	4143
lcl_CP169293.1_gene_1195	1268	1419	1159	2126	3481	1772
lcl_CP169293.1_gene_1196	859	478	503	1133	2144	926
lcl_CP169293.1_gene_1197	14	21	0	9	21	13
lcl_CP169293.1_gene_12	120	124	138	129	172	143
lcl_CP169293.1_gene_120	24732	26934	49520	15944	15103	32050
lcl_CP169293.1_gene_1200	119	50	80	123	62	141
lcl_CP169293.1_gene_1201	135	65	60	102	36	156
lcl_CP169293.1_gene_1202	24272	24953	22865	40412	52810	28404
lcl_CP169293.1_gene_1204	21508	17807	15850	35733	52426	24581
lcl_CP169293.1_gene_1205	29650	20501	18256	44836	66080	29678
lcl_CP169293.1_gene_1207	2765	1865	1714	3321	4784	2692
lcl_CP169293.1_gene_1208	29977	20965	19088	29757	31521	25583
lcl_CP169293.1_gene_121	495	553	666	213	221	596
lcl_CP169293.1_gene_1211	7802	2680	2656	3443	2901	6878
lcl_CP169293.1_gene_1212	3308	2879	2615	1122	1589	2885
lcl_CP169293.1_gene_1213	3192	2590	2677	1311	1613	2693
lcl_CP169293.1_gene_1215	10408	12054	10739	13429	16846	10962
lcl_CP169293.1_gene_1218	2415	856	843	1720	1823	2788
lcl_CP169293.1_gene_1219	349	346	286	386	680	444
lcl_CP169293.1_gene_122	374	256	459	120	89	507
lcl_CP169293.1_gene_1220	890	636	632	424	880	691
lcl_CP169293.1_gene_1221	8472	3253	3918	4072	1673	8301
lcl_CP169293.1_gene_1224	4745	2971	3781	5536	4157	5243
lcl_CP169293.1_gene_1225	33633	16026	20082	30317	23350	31948
lcl_CP169293.1_gene_1226	639	240	346	395	441	697
lcl_CP169293.1_gene_1227	1247	581	443	653	611	1204
lcl_CP169293.1_gene_1228	237	186	131	145	176	139
lcl_CP169293.1_gene_1229	567	371	366	311	417	347
lcl_CP169293.1_gene_123	66296	67633	84457	52376	51422	127243
lcl_CP169293.1_gene_1230	1002	727	760	465	540	936
lcl_CP169293.1_gene_1233	395	91	102	1395	1567	401
lcl_CP169293.1_gene_1237	314	254	238	214	225	334
lcl_CP169293.1_gene_1238	246	159	202	63	100	205
lcl_CP169293.1_gene_1239	0	3	28	0	1	7
lcl_CP169293.1_gene_124	30	8	17	7	1	47
lcl_CP169293.1_gene_1240	599	625	580	184	184	651
lcl_CP169293.1_gene_1241	481	404	432	146	123	512
lcl_CP169293.1_gene_1242	1179	1145	1192	355	461	1320
lcl_CP169293.1_gene_1243	217358	176127	280343	93976	119461	175126
lcl_CP169293.1_gene_1246	3218	3653	3089	2950	5049	3849
lcl_CP169293.1_gene_1248	2189	1571	1318	2563	2882	2510
lcl_CP169293.1_gene_1249	157979	174929	138355	203034	317065	141924
lcl_CP169293.1_gene_125	47	15	31	49	8	71
lcl_CP169293.1_gene_1250	74665	76600	63845	101178	156800	59039
lcl_CP169293.1_gene_1251	44487	45925	37850	62572	99761	34667
lcl_CP169293.1_gene_1252	42091	48223	39871	68184	106515	34039
lcl_CP169293.1_gene_1253	75835	97436	85473	154292	189671	61326
lcl_CP169293.1_gene_1255	629	353	349	395	526	498
lcl_CP169293.1_gene_1256	7052	4975	4760	6789	8420	6931
lcl_CP169293.1_gene_1257	11052	12467	10386	9014	12460	11651
lcl_CP169293.1_gene_126	336	97	131	113	48	331
lcl_CP169293.1_gene_1260	4560	5091	4696	4212	6798	4318
lcl_CP169293.1_gene_1261	9504	11940	11434	7740	12737	10639
lcl_CP169293.1_gene_1262	3798	4753	3945	4498	7219	4324
lcl_CP169293.1_gene_1263	2152	2331	2084	2569	3872	2270
lcl_CP169293.1_gene_1264	2010	2009	1777	3149	4747	2290
lcl_CP169293.1_gene_1265	5466	5034	4477	6137	9289	5082
lcl_CP169293.1_gene_1266	15552	20377	17507	16149	22856	16410
lcl_CP169293.1_gene_1267	6859	5952	4525	8434	12713	6393
lcl_CP169293.1_gene_1268	217	142	164	193	249	182
lcl_CP169293.1_gene_1269	526	394	542	438	650	576
lcl_CP169293.1_gene_127	503	184	399	131	107	434
lcl_CP169293.1_gene_1271	11	13	19	4	13	28
lcl_CP169293.1_gene_1272	1624	2274	2285	1874	3723	2110
lcl_CP169293.1_gene_1273	97	216	137	106	421	107
lcl_CP169293.1_gene_1274	29396	36422	34037	44735	65900	33196
lcl_CP169293.1_gene_1275	70416	58464	65555	124877	100959	60689
lcl_CP169293.1_gene_1276	214	138	126	202	244	126
lcl_CP169293.1_gene_1279	726	449	505	949	1014	709
lcl_CP169293.1_gene_128	345	135	319	71	98	215
lcl_CP169293.1_gene_1281	3296	2654	2387	2322	3450	3858
lcl_CP169293.1_gene_1283	516	592	707	639	790	627
lcl_CP169293.1_gene_1286	1763	1251	1486	1614	1553	1658
lcl_CP169293.1_gene_1287	2153	1940	1653	1674	1962	2213
lcl_CP169293.1_gene_1288	123	39	89	100	74	152
lcl_CP169293.1_gene_129	258	122	246	135	58	313
lcl_CP169293.1_gene_1290	1631	1481	1511	1881	2566	1714
lcl_CP169293.1_gene_1295	10	5	4	12	7	2
lcl_CP169293.1_gene_1299	951	992	989	781	1068	1196
lcl_CP169293.1_gene_13	229	228	200	210	309	190
lcl_CP169293.1_gene_130	327	193	489	148	50	267
lcl_CP169293.1_gene_1301	13	13	28	4	11	13
lcl_CP169293.1_gene_1303	21	16	14	20	15	9
lcl_CP169293.1_gene_1304	7801	3616	3512	4778	5325	7889
lcl_CP169293.1_gene_1306	1424	824	988	1194	972	1402
lcl_CP169293.1_gene_1307	6607	7395	6790	3297	5154	8097
lcl_CP169293.1_gene_1308	2278	2189	1972	978	1453	2379
lcl_CP169293.1_gene_131	190	114	187	51	29	167
lcl_CP169293.1_gene_1311	29165	29615	26941	20084	26451	33944
lcl_CP169293.1_gene_1314	305	218	226	379	485	322
lcl_CP169293.1_gene_1315	624	604	454	612	1158	595
lcl_CP169293.1_gene_1316	713	843	749	726	1254	906
lcl_CP169293.1_gene_132	297	149	276	45	50	337
lcl_CP169293.1_gene_1321	1093	718	641	893	1085	1163
lcl_CP169293.1_gene_1322	27574	14195	12294	6499	8405	26126
lcl_CP169293.1_gene_1323	14987	16658	12263	5153	8230	15358
lcl_CP169293.1_gene_1324	26532	30784	24434	10175	17964	30391
lcl_CP169293.1_gene_133	361	262	458	122	92	542
lcl_CP169293.1_gene_1331	9501	8318	6238	1750	2304	5884
lcl_CP169293.1_gene_1334	298	163	242	228	238	344
lcl_CP169293.1_gene_1335	3058	3012	2913	1881	2299	2831
lcl_CP169293.1_gene_1336	865	687	822	509	726	748
lcl_CP169293.1_gene_1337	1064	950	658	725	916	884
lcl_CP169293.1_gene_1338	628	571	442	373	585	625
lcl_CP169293.1_gene_134	418	177	372	112	65	498
lcl_CP169293.1_gene_1340	5587	7629	6175	3946	6200	5056
lcl_CP169293.1_gene_1341	348	237	299	665	552	441
lcl_CP169293.1_gene_1344	17928	15838	18133	17205	18046	19398
lcl_CP169293.1_gene_1348	7921	6449	6023	10472	17169	7801
lcl_CP169293.1_gene_1349	3842	2875	2256	8782	13198	4345
lcl_CP169293.1_gene_135	709	389	502	167	160	823
lcl_CP169293.1_gene_1352	1259	622	788	954	1692	1179
lcl_CP169293.1_gene_1353	260	106	150	136	256	216
lcl_CP169293.1_gene_1354	142	55	92	52	49	235
lcl_CP169293.1_gene_1355	311	92	130	116	179	350
lcl_CP169293.1_gene_1356	1250	1460	1309	1028	1332	1395
lcl_CP169293.1_gene_1357	2533	3129	2845	1984	3008	3139
lcl_CP169293.1_gene_1358	5343	4682	4739	4840	5172	5560
lcl_CP169293.1_gene_1359	3602	2463	2704	2969	3352	3522
lcl_CP169293.1_gene_136	317	123	185	83	58	326
lcl_CP169293.1_gene_1360	15	51	34	29	30	13
lcl_CP169293.1_gene_1361	4336	4350	3742	4362	6850	4752
lcl_CP169293.1_gene_1362	4865	4779	4544	4448	7286	5020
lcl_CP169293.1_gene_1364	498	354	462	440	675	603
lcl_CP169293.1_gene_1365	1900	1520	1029	1408	1455	2103
lcl_CP169293.1_gene_1367	5871	5968	5536	6357	7116	6410
lcl_CP169293.1_gene_1368	2650	2663	2702	2716	2550	2877
lcl_CP169293.1_gene_137	614	346	585	224	128	686
lcl_CP169293.1_gene_1373	1154	726	766	1013	1063	1280
lcl_CP169293.1_gene_1374	1470	1483	1389	1134	1498	1781
lcl_CP169293.1_gene_1375	1317	756	562	1340	1132	1302
lcl_CP169293.1_gene_1376	85	138	215	81	224	155
lcl_CP169293.1_gene_1377	3600	3094	3245	2622	3168	4214
lcl_CP169293.1_gene_1378	3049	2411	2536	2365	2350	2742
lcl_CP169293.1_gene_138	460	216	386	107	87	465
lcl_CP169293.1_gene_1385	2323	969	1129	1259	1413	2362
lcl_CP169293.1_gene_1386	1779	1149	1043	1019	794	2223
lcl_CP169293.1_gene_1389	789	683	623	267	447	764
lcl_CP169293.1_gene_139	259	169	216	90	74	287
lcl_CP169293.1_gene_1391	4975	4297	3444	8554	13030	4763
lcl_CP169293.1_gene_1394	3760	3439	3330	3522	4591	4139
lcl_CP169293.1_gene_1395	564	416	524	762	919	651
lcl_CP169293.1_gene_1396	929	471	595	1498	871	1271
lcl_CP169293.1_gene_1397	2786	1828	1710	3109	4103	2665
lcl_CP169293.1_gene_1399	19207	35622	37335	9627	13378	20017
lcl_CP169293.1_gene_14	30	122	127	62	136	62
lcl_CP169293.1_gene_140	622	318	553	196	123	660
lcl_CP169293.1_gene_1402	1662	1484	1408	1622	2436	1950
lcl_CP169293.1_gene_1409	1076	592	575	934	1611	1046
lcl_CP169293.1_gene_141	326	206	256	172	52	302
lcl_CP169293.1_gene_1410	5	0	9	9	33	16
lcl_CP169293.1_gene_1411	16	8	9	31	28	47
lcl_CP169293.1_gene_1412	1162	489	545	369	463	997
lcl_CP169293.1_gene_1413	14819	7042	7840	4976	4325	14889
lcl_CP169293.1_gene_1414	10008	5871	5841	5383	5140	8564
lcl_CP169293.1_gene_1415	3679	2610	2117	3750	5058	3924
lcl_CP169293.1_gene_1416	71570	74949	77816	79842	54869	67631
lcl_CP169293.1_gene_1418	1929	1654	1760	1971	2307	2276
lcl_CP169293.1_gene_142	300	122	136	101	70	339
lcl_CP169293.1_gene_1421	21	38	31	40	37	71
lcl_CP169293.1_gene_1422	3539	3286	2968	3408	5526	3853
lcl_CP169293.1_gene_1424	5	0	1	1	19	3
lcl_CP169293.1_gene_1425	2816	3458	2596	557	675	1692
lcl_CP169293.1_gene_1426	1563	2692	2297	1430	1759	2268
lcl_CP169293.1_gene_1427	3401	4909	4498	2744	3808	5018
lcl_CP169293.1_gene_1428	290	181	171	188	256	326
lcl_CP169293.1_gene_143	224	111	109	139	89	186
lcl_CP169293.1_gene_1431	238	362	342	161	340	218
lcl_CP169293.1_gene_1432	133	128	214	65	189	178
lcl_CP169293.1_gene_1433	271	362	295	187	426	250
lcl_CP169293.1_gene_1434	165	130	128	75	133	80
lcl_CP169293.1_gene_1435	54	80	45	22	86	43
lcl_CP169293.1_gene_1436	99	138	117	80	135	164
lcl_CP169293.1_gene_1437	213	205	301	170	170	281
lcl_CP169293.1_gene_1438	444	348	262	178	272	464
lcl_CP169293.1_gene_1439	186	112	87	60	92	176
lcl_CP169293.1_gene_144	613	306	522	428	230	558
lcl_CP169293.1_gene_1440	289	297	211	173	247	403
lcl_CP169293.1_gene_1441	476	283	256	220	243	548
lcl_CP169293.1_gene_1442	425	210	212	197	300	448
lcl_CP169293.1_gene_1443	372	242	269	216	196	402
lcl_CP169293.1_gene_1444	2573	1702	2061	1073	1040	2351
lcl_CP169293.1_gene_1445	16	6	2	0	0	9
lcl_CP169293.1_gene_1446	87	133	131	36	122	164
lcl_CP169293.1_gene_1448	404	189	184	148	167	358
lcl_CP169293.1_gene_1449	5820	4022	4090	4047	5724	5813
lcl_CP169293.1_gene_145	376	166	283	193	97	334
lcl_CP169293.1_gene_1450	4328	3576	3419	2753	4553	4788
lcl_CP169293.1_gene_1451	1787	1049	919	1257	2121	2211
lcl_CP169293.1_gene_1453	15895	19773	18098	15588	22225	15313
lcl_CP169293.1_gene_1454	3801	3982	3657	4710	6164	4186
lcl_CP169293.1_gene_1455	537	534	623	315	342	602
lcl_CP169293.1_gene_1456	401	447	417	263	291	430
lcl_CP169293.1_gene_1457	5952	4891	4437	3119	4573	5816
lcl_CP169293.1_gene_1458	717	428	626	904	882	829
lcl_CP169293.1_gene_1459	315	216	295	371	637	315
lcl_CP169293.1_gene_146	130	47	96	58	47	90
lcl_CP169293.1_gene_1460	389	368	414	471	722	468
lcl_CP169293.1_gene_1462	8695	4673	6916	6499	2950	10332
lcl_CP169293.1_gene_1463	925	352	413	651	456	885
lcl_CP169293.1_gene_1464	661	156	175	463	373	650
lcl_CP169293.1_gene_1466	203	121	81	148	60	328
lcl_CP169293.1_gene_1467	3906	3946	4157	2511	2122	4004
lcl_CP169293.1_gene_147	226	176	159	105	33	276
lcl_CP169293.1_gene_1470	5127	5469	5021	3361	4843	5115
lcl_CP169293.1_gene_1471	1507	1204	907	1533	2024	1775
lcl_CP169293.1_gene_1472	693	421	495	477	574	748
lcl_CP169293.1_gene_1474	3418	2897	3218	2529	2958	4909
lcl_CP169293.1_gene_1475	9011	5788	5528	7340	9306	8280
lcl_CP169293.1_gene_1476	2352	2144	1888	2533	3948	2379
lcl_CP169293.1_gene_148	269	119	248	56	80	325
lcl_CP169293.1_gene_1486	6962	6101	6821	5804	7615	7163
lcl_CP169293.1_gene_1487	32836	18862	17259	28626	31619	32100
lcl_CP169293.1_gene_1489	12723	15867	14074	10313	19783	13802
lcl_CP169293.1_gene_149	126	54	120	37	17	148
lcl_CP169293.1_gene_1490	21793	21797	19420	29732	37313	20927
lcl_CP169293.1_gene_1492	334751	355241	392146	464130	591241	353280
lcl_CP169293.1_gene_1494	32965	32444	40713	51856	77004	38202
lcl_CP169293.1_gene_1495	13882	17738	21171	28090	44417	19081
lcl_CP169293.1_gene_1496	1375	1753	2015	2216	3331	1448
lcl_CP169293.1_gene_1497	134389	226355	205763	117820	171078	155139
lcl_CP169293.1_gene_1498	85534	126531	121336	72814	106966	103682
lcl_CP169293.1_gene_15	1135	1479	1282	1280	2194	1048
lcl_CP169293.1_gene_150	28	9	48	23	58	64
lcl_CP169293.1_gene_1500	27005	27748	30377	36701	40634	29987
lcl_CP169293.1_gene_1501	30564	34532	35920	46078	51552	37871
lcl_CP169293.1_gene_1502	30272	34802	36796	43766	49581	36476
lcl_CP169293.1_gene_1503	23918	33447	30925	36825	47817	31694
lcl_CP169293.1_gene_1504	4940	6222	5304	7013	12795	4784
lcl_CP169293.1_gene_1505	1099	1196	1011	1605	2703	1135
lcl_CP169293.1_gene_1506	570	854	670	874	1469	637
lcl_CP169293.1_gene_1507	1584	2918	2483	2752	5876	1862
lcl_CP169293.1_gene_1509	3621	5349	4655	4848	9010	3964
lcl_CP169293.1_gene_151	38	10	12	19	38	16
lcl_CP169293.1_gene_1511	5106	8086	6854	5872	11638	5457
lcl_CP169293.1_gene_1512	1599	2099	1847	1888	3590	1679
lcl_CP169293.1_gene_1513	8905	12220	11846	7374	12365	11207
lcl_CP169293.1_gene_1516	74867	94159	72403	30786	47996	112553
lcl_CP169293.1_gene_1519	7467	5397	3873	4058	6696	10281
lcl_CP169293.1_gene_152	1497	635	529	1114	1048	1569
lcl_CP169293.1_gene_1521	17990	32625	25212	20465	28245	22801
lcl_CP169293.1_gene_1522	15688	27862	20006	19038	26641	17878
lcl_CP169293.1_gene_1524	28	15	16	9	2	44
lcl_CP169293.1_gene_1525	66995	68073	84589	53215	52265	128742
lcl_CP169293.1_gene_1526	24936	27152	50091	16251	15478	32314
lcl_CP169293.1_gene_1527	26	6	25	11	0	48
lcl_CP169293.1_gene_1528	67936	69166	86563	53959	52753	130527
lcl_CP169293.1_gene_1529	482	565	682	207	208	530
lcl_CP169293.1_gene_153	1503	1188	1397	1104	1235	1811
lcl_CP169293.1_gene_1530	24973	27544	50456	16238	15393	32595
lcl_CP169293.1_gene_1531	389	245	369	110	106	495
lcl_CP169293.1_gene_1532	293	148	264	57	63	323
lcl_CP169293.1_gene_1533	390	179	263	123	118	405
lcl_CP169293.1_gene_1534	139	70	122	101	35	163
lcl_CP169293.1_gene_1535	300	122	256	136	67	311
lcl_CP169293.1_gene_1536	124	60	39	76	14	175
lcl_CP169293.1_gene_1537	321	126	148	123	48	317
lcl_CP169293.1_gene_1538	53	19	22	46	7	78
lcl_CP169293.1_gene_1539	37	5	16	5	5	40
lcl_CP169293.1_gene_154	2104	347	361	888	1326	2424
lcl_CP169293.1_gene_1540	17974	25611	22368	16329	27555	20358
lcl_CP169293.1_gene_1541	833	1454	1289	983	1879	935
lcl_CP169293.1_gene_1545	15505	19145	16613	39506	56165	18788
lcl_CP169293.1_gene_1546	2286	2691	2325	1932	2926	2436
lcl_CP169293.1_gene_1548	402	579	567	443	834	584
lcl_CP169293.1_gene_1550	6748	5294	4620	5311	5427	7171
lcl_CP169293.1_gene_1552	1069	1231	1068	712	1455	953
lcl_CP169293.1_gene_1553	4850	7893	6597	3989	6948	5171
lcl_CP169293.1_gene_1554	3989	7176	6450	3605	5757	4655
lcl_CP169293.1_gene_1555	7270	10377	9913	6319	9476	8262
lcl_CP169293.1_gene_1557	20628	24916	29004	25768	24879	21486
lcl_CP169293.1_gene_1558	15074	12658	12075	13454	18542	14948
lcl_CP169293.1_gene_1559	13255	9581	8604	13650	19625	13668
lcl_CP169293.1_gene_1560	65	75	41	88	155	105
lcl_CP169293.1_gene_1561	32191	19939	21691	26968	29670	28979
lcl_CP169293.1_gene_1566	644	1250	1196	1503	2750	791
lcl_CP169293.1_gene_1568	5560	8414	7336	5934	7670	6682
lcl_CP169293.1_gene_1569	9387	15089	13228	9925	15787	11652
lcl_CP169293.1_gene_1571	186	117	66	143	305	196
lcl_CP169293.1_gene_1572	442	251	200	414	784	436
lcl_CP169293.1_gene_1574	2567	1417	1479	2605	4451	2518
lcl_CP169293.1_gene_1575	1318	644	652	1140	1971	1340
lcl_CP169293.1_gene_1577	587	511	550	560	837	662
lcl_CP169293.1_gene_1579	31	13	25	7	0	48
lcl_CP169293.1_gene_158	17140	14203	12382	18605	27659	16942
lcl_CP169293.1_gene_1580	67979	68990	86083	53692	52609	130666
lcl_CP169293.1_gene_1581	25257	27797	50389	16256	15667	33038
lcl_CP169293.1_gene_1582	12	1	0	1	10	12
lcl_CP169293.1_gene_1584	4795	3903	3835	5793	6806	4758
lcl_CP169293.1_gene_1585	6942	5316	5278	7608	10942	7712
lcl_CP169293.1_gene_1586	1324	842	691	1218	1597	1601
lcl_CP169293.1_gene_1587	24	30	41	61	39	18
lcl_CP169293.1_gene_1588	8780	3872	4287	10688	14463	10216
lcl_CP169293.1_gene_159	7948	6146	4635	6964	9653	7518
lcl_CP169293.1_gene_1592	311	167	212	92	53	318
lcl_CP169293.1_gene_1595	126	67	99	87	156	188
lcl_CP169293.1_gene_1596	303	299	268	183	252	373
lcl_CP169293.1_gene_1597	542	801	707	493	614	663
lcl_CP169293.1_gene_1598	1147	1117	1142	1581	1443	1385
lcl_CP169293.1_gene_1599	618	447	493	596	734	496
lcl_CP169293.1_gene_16	329	550	355	507	614	270
lcl_CP169293.1_gene_160	148	155	106	151	193	288
lcl_CP169293.1_gene_1600	460	260	393	423	405	584
lcl_CP169293.1_gene_1601	2915	3667	4500	1037	1738	4536
lcl_CP169293.1_gene_1607	1591	567	763	951	912	1887
lcl_CP169293.1_gene_1608	4	0	9	27	16	0
lcl_CP169293.1_gene_161	18447	17670	16431	21013	28424	18842
lcl_CP169293.1_gene_1610	1370	1060	1093	2193	2854	1581
lcl_CP169293.1_gene_1611	97	79	144	174	100	112
lcl_CP169293.1_gene_1612	4392	4017	3725	6939	6802	5586
lcl_CP169293.1_gene_1613	14732	17520	14639	15972	21207	19902
lcl_CP169293.1_gene_1614	2810	3029	2597	2558	3316	3680
lcl_CP169293.1_gene_1615	20773	19606	21834	759	1720	18582
lcl_CP169293.1_gene_1616	29268	24933	24256	760	1802	23708
lcl_CP169293.1_gene_1617	8249	5855	5353	289	628	6273
lcl_CP169293.1_gene_1618	18141	10804	11962	585	1198	14119
lcl_CP169293.1_gene_1620	858	344	362	616	596	842
lcl_CP169293.1_gene_1621	596	449	395	293	403	506
lcl_CP169293.1_gene_1622	1114	1016	992	509	766	829
lcl_CP169293.1_gene_1623	3754	3661	3134	1378	2899	3896
lcl_CP169293.1_gene_1624	1774	1476	1146	667	1221	1608
lcl_CP169293.1_gene_1625	349	393	344	283	476	451
lcl_CP169293.1_gene_1626	228	192	160	126	194	188
lcl_CP169293.1_gene_1627	77	28	19	27	8	43
lcl_CP169293.1_gene_1628	86	75	66	41	20	36
lcl_CP169293.1_gene_1629	188	117	73	87	170	120
lcl_CP169293.1_gene_163	1046	1487	1344	639	878	1443
lcl_CP169293.1_gene_1630	166	125	97	83	70	143
lcl_CP169293.1_gene_1631	201	169	114	105	101	233
lcl_CP169293.1_gene_1632	116	69	64	54	48	78
lcl_CP169293.1_gene_1633	1721	720	763	141	128	1502
lcl_CP169293.1_gene_1634	5153	5396	4496	23502	42072	5101
lcl_CP169293.1_gene_1635	940	1029	1227	6715	13419	1021
lcl_CP169293.1_gene_1636	365	677	686	349	601	412
lcl_CP169293.1_gene_1638	4	17	0	11	0	6
lcl_CP169293.1_gene_1639	287	109	113	273	502	270
lcl_CP169293.1_gene_1640	139	66	77	122	196	174
lcl_CP169293.1_gene_1641	177	95	61	193	311	201
lcl_CP169293.1_gene_1642	172	163	56	168	281	169
lcl_CP169293.1_gene_1643	91	29	19	32	93	79
lcl_CP169293.1_gene_1644	109	28	14	116	82	66
lcl_CP169293.1_gene_1645	151	45	46	79	39	93
lcl_CP169293.1_gene_1646	2	5	0	16	0	0
lcl_CP169293.1_gene_1647	71	18	14	22	79	20
lcl_CP169293.1_gene_1648	152	48	36	92	119	79
lcl_CP169293.1_gene_1649	401	302	260	271	229	408
lcl_CP169293.1_gene_165	208	152	129	73	103	146
lcl_CP169293.1_gene_1651	680	863	750	455	700	893
lcl_CP169293.1_gene_1652	141	104	87	96	56	105
lcl_CP169293.1_gene_1653	176	166	209	300	444	153
lcl_CP169293.1_gene_1654	135	63	55	31	53	113
lcl_CP169293.1_gene_1655	100	115	70	147	96	108
lcl_CP169293.1_gene_1656	10332	17807	18349	12458	16536	11509
lcl_CP169293.1_gene_1657	7644	11174	10536	9077	14197	8480
lcl_CP169293.1_gene_1659	255	421	438	426	676	247
lcl_CP169293.1_gene_166	843	927	781	651	1186	1127
lcl_CP169293.1_gene_1660	24533	19300	17453	23936	25233	22415
lcl_CP169293.1_gene_1661	4581	4243	4073	4533	5748	4752
lcl_CP169293.1_gene_1662	7771	3891	3968	11969	17394	8546
lcl_CP169293.1_gene_1663	146	80	135	22	43	106
lcl_CP169293.1_gene_1666	20671	38348	35792	36061	59532	19882
lcl_CP169293.1_gene_1667	43076	82454	75113	74642	108313	41470
lcl_CP169293.1_gene_1668	284	173	230	381	357	240
lcl_CP169293.1_gene_1669	3038	1958	1803	4732	7173	2950
lcl_CP169293.1_gene_167	4999	6401	5294	7312	11543	5456
lcl_CP169293.1_gene_1670	1261	1075	757	1531	1726	1115
lcl_CP169293.1_gene_1671	1037	561	605	651	1016	988
lcl_CP169293.1_gene_1672	51	23	3	36	22	43
lcl_CP169293.1_gene_1673	20513	16539	17974	16960	12383	18791
lcl_CP169293.1_gene_1674	353	231	268	346	273	467
lcl_CP169293.1_gene_1675	23223	18695	18427	12774	18720	21561
lcl_CP169293.1_gene_1676	47	7	14	7	25	43
lcl_CP169293.1_gene_1678	54	18	14	35	64	44
lcl_CP169293.1_gene_1679	83	26	23	61	93	110
lcl_CP169293.1_gene_168	10	14	4	1	4	9
lcl_CP169293.1_gene_1680	580	283	265	519	698	629
lcl_CP169293.1_gene_1681	396	250	206	195	297	500
lcl_CP169293.1_gene_1682	197	160	310	136	118	235
lcl_CP169293.1_gene_1683	399	240	171	1212	1380	492
lcl_CP169293.1_gene_1684	271	262	294	551	536	279
lcl_CP169293.1_gene_1685	6506	7305	5730	11464	15974	7172
lcl_CP169293.1_gene_1686	1517	1240	956	2306	2637	1607
lcl_CP169293.1_gene_1687	437	193	224	466	540	584
lcl_CP169293.1_gene_1688	1364	634	389	1452	1876	1458
lcl_CP169293.1_gene_1689	1494	655	556	1745	2048	1733
lcl_CP169293.1_gene_169	4786	4154	3676	4927	6157	4994
lcl_CP169293.1_gene_1690	2116	936	744	2318	3279	2110
lcl_CP169293.1_gene_1691	4728	1992	1659	5027	6200	4884
lcl_CP169293.1_gene_1692	1226	588	446	1402	1177	1372
lcl_CP169293.1_gene_1693	351	196	262	284	350	372
lcl_CP169293.1_gene_1694	105	60	41	80	100	96
lcl_CP169293.1_gene_1695	145	76	87	122	147	141
lcl_CP169293.1_gene_1696	517	321	285	536	379	552
lcl_CP169293.1_gene_1697	171	79	32	62	94	167
lcl_CP169293.1_gene_1698	106	32	44	45	39	86
lcl_CP169293.1_gene_1699	43	12	23	15	46	21
lcl_CP169293.1_gene_17	3360	2246	1942	4039	4888	2917
lcl_CP169293.1_gene_170	23724	33368	31069	25162	35904	25592
lcl_CP169293.1_gene_1700	60	27	18	28	56	76
lcl_CP169293.1_gene_1701	6	8	16	7	32	29
lcl_CP169293.1_gene_1702	2251	2428	1676	3899	6758	2469
lcl_CP169293.1_gene_1703	5576	3239	3414	10695	16002	5091
lcl_CP169293.1_gene_1704	4958	4193	3098	10012	15531	5324
lcl_CP169293.1_gene_1705	1581	1336	1893	2030	2302	2171
lcl_CP169293.1_gene_1707	8974	12427	13851	11016	13560	11897
lcl_CP169293.1_gene_1708	318	138	205	373	146	229
lcl_CP169293.1_gene_1710	1004	729	644	783	1376	1001
lcl_CP169293.1_gene_1718	6962	8022	7339	5869	7599	8118
lcl_CP169293.1_gene_1719	508	340	461	474	532	613
lcl_CP169293.1_gene_172	12548	19369	16107	14044	21603	14758
lcl_CP169293.1_gene_1720	1653	1752	1780	1478	2165	1653
lcl_CP169293.1_gene_1721	1901	2279	1816	1787	2651	2009
lcl_CP169293.1_gene_1722	1089	1294	995	1118	1514	1111
lcl_CP169293.1_gene_1723	111	137	122	121	147	92
lcl_CP169293.1_gene_1724	176	277	311	222	500	275
lcl_CP169293.1_gene_1725	425	556	522	498	552	580
lcl_CP169293.1_gene_1727	557	286	252	334	248	587
lcl_CP169293.1_gene_173	113	60	47	79	44	167
lcl_CP169293.1_gene_1731	577	374	446	373	423	607
lcl_CP169293.1_gene_1736	173	202	167	403	448	220
lcl_CP169293.1_gene_1738	1930	752	619	2970	2964	2148
lcl_CP169293.1_gene_1739	2763	6659	5606	12547	23669	2203
lcl_CP169293.1_gene_174	12615	7136	8794	11579	10985	12077
lcl_CP169293.1_gene_1741	941	2916	2141	3520	6513	817
lcl_CP169293.1_gene_1744	1112	861	713	1105	1800	1447
lcl_CP169293.1_gene_1745	1215	824	675	1154	2045	1316
lcl_CP169293.1_gene_1746	1130	812	744	1054	2385	1120
lcl_CP169293.1_gene_1747	384	420	325	369	866	509
lcl_CP169293.1_gene_1748	2165	1215	953	1637	2744	2249
lcl_CP169293.1_gene_1749	11	8	1	9	35	22
lcl_CP169293.1_gene_1750	345	444	497	147	307	417
lcl_CP169293.1_gene_1751	721	584	767	482	761	766
lcl_CP169293.1_gene_1753	495	627	689	378	215	231
lcl_CP169293.1_gene_1754	688	666	727	721	854	631
lcl_CP169293.1_gene_1757	1072	996	1033	1056	1693	1016
lcl_CP169293.1_gene_1758	2304	1845	2099	2529	3828	2141
lcl_CP169293.1_gene_1761	947	1470	1042	139	222	835
lcl_CP169293.1_gene_1762	1210	1108	1548	729	825	1367
lcl_CP169293.1_gene_1763	8	6	7	4	2	10
lcl_CP169293.1_gene_1764	7799	5048	5200	3576	4661	6632
lcl_CP169293.1_gene_1769	748	766	961	190	296	619
lcl_CP169293.1_gene_177	2432	2720	2701	3370	4470	3182
lcl_CP169293.1_gene_1770	426	419	248	159	187	417
lcl_CP169293.1_gene_1771	67	82	47	32	64	56
lcl_CP169293.1_gene_1772	135	117	90	49	115	102
lcl_CP169293.1_gene_1773	65	81	65	54	97	76
lcl_CP169293.1_gene_1774	136	78	130	86	68	101
lcl_CP169293.1_gene_1775	94	58	28	57	40	118
lcl_CP169293.1_gene_1776	26	60	14	28	42	15
lcl_CP169293.1_gene_1777	341	367	230	351	455	402
lcl_CP169293.1_gene_1778	134	138	82	81	185	137
lcl_CP169293.1_gene_1779	396	357	295	445	612	290
lcl_CP169293.1_gene_178	12735	7992	10076	12506	12029	13561
lcl_CP169293.1_gene_1780	42	44	46	18	38	41
lcl_CP169293.1_gene_1781	78	78	109	36	53	56
lcl_CP169293.1_gene_1782	292	357	273	218	296	452
lcl_CP169293.1_gene_1783	263	244	178	225	353	215
lcl_CP169293.1_gene_1784	241	337	206	162	335	223
lcl_CP169293.1_gene_1785	2515	2524	2061	4015	6710	2256
lcl_CP169293.1_gene_1787	182	321	242	43	43	198
lcl_CP169293.1_gene_1788	445	777	814	96	231	449
lcl_CP169293.1_gene_1789	240	417	286	27	69	177
lcl_CP169293.1_gene_179	42	38	18	28	38	10
lcl_CP169293.1_gene_1790	186	374	338	37	84	161
lcl_CP169293.1_gene_1793	69	67	72	12	12	107
lcl_CP169293.1_gene_1794	400	318	477	54	54	309
lcl_CP169293.1_gene_1796	13074	15487	20215	974	832	10959
lcl_CP169293.1_gene_1797	1146	519	660	171	120	1047
lcl_CP169293.1_gene_1798	143	226	132	47	61	133
lcl_CP169293.1_gene_1799	46	63	77	49	68	60
lcl_CP169293.1_gene_18	43	28	71	112	104	52
lcl_CP169293.1_gene_180	2336	2341	2284	2177	3056	2302
lcl_CP169293.1_gene_1800	2902	4147	4707	1134	1368	2864
lcl_CP169293.1_gene_1801	187	230	243	155	270	187
lcl_CP169293.1_gene_1802	215	378	422	68	237	211
lcl_CP169293.1_gene_1806	2061	682	623	647	905	2308
lcl_CP169293.1_gene_1807	644	205	153	180	191	740
lcl_CP169293.1_gene_1808	212	129	154	153	197	141
lcl_CP169293.1_gene_1809	5	12	0	32	17	6
lcl_CP169293.1_gene_181	3488	4457	3621	3576	5065	3676
lcl_CP169293.1_gene_1813	2637	1916	1993	1653	2759	2453
lcl_CP169293.1_gene_1814	73	79	13	99	195	34
lcl_CP169293.1_gene_1815	559	440	366	826	1225	581
lcl_CP169293.1_gene_1824	27121	29297	26725	24174	34448	27893
lcl_CP169293.1_gene_1827	3775	4226	3749	3957	5969	4465
lcl_CP169293.1_gene_1831	4095	4341	4332	10863	20140	4083
lcl_CP169293.1_gene_1833	12	33	31	32	14	9
lcl_CP169293.1_gene_1834	194	188	182	179	319	176
lcl_CP169293.1_gene_1838	177	145	141	139	258	138
lcl_CP169293.1_gene_1839	0	0	0	0	0	0
lcl_CP169293.1_gene_184	239	192	239	95	72	284
lcl_CP169293.1_gene_1841	1180	1642	1565	759	870	1238
lcl_CP169293.1_gene_1842	57	66	78	35	27	73
lcl_CP169293.1_gene_1843	149664	161160	159755	142204	134192	112425
lcl_CP169293.1_gene_1844	48	22	3	34	8	22
lcl_CP169293.1_gene_1846	2280	3997	2872	1344	1537	1398
lcl_CP169293.1_gene_1847	396	766	690	330	425	323
lcl_CP169293.1_gene_1849	391	531	511	389	504	662
lcl_CP169293.1_gene_185	603	335	580	220	114	700
lcl_CP169293.1_gene_1852	1361	473	694	293	416	1416
lcl_CP169293.1_gene_1855	63	77	48	211	408	125
lcl_CP169293.1_gene_1857	1091	191	171	517	248	1192
lcl_CP169293.1_gene_1858	514	854	741	799	1134	437
lcl_CP169293.1_gene_1859	165439	181057	165945	117028	135447	113664
lcl_CP169293.1_gene_186	321	218	266	151	46	321
lcl_CP169293.1_gene_1860	420066	604659	469004	289415	398358	274508
lcl_CP169293.1_gene_1865	507	314	419	1198	1322	865
lcl_CP169293.1_gene_1866	5668	8295	6539	4983	7864	4182
lcl_CP169293.1_gene_1867	4207	6473	5472	4422	6577	2996
lcl_CP169293.1_gene_1868	4390	6479	5654	5198	7743	3207
lcl_CP169293.1_gene_187	354	118	266	234	141	352
lcl_CP169293.1_gene_1870	2565	3567	3240	4476	5685	2303
lcl_CP169293.1_gene_1873	265	146	117	175	92	309
lcl_CP169293.1_gene_1874	901	280	185	624	793	1034
lcl_CP169293.1_gene_1875	427	220	106	103	166	315
lcl_CP169293.1_gene_1877	219	262	338	547	887	263
lcl_CP169293.1_gene_1878	172	143	106	184	258	131
lcl_CP169293.1_gene_1879	253	129	184	167	194	214
lcl_CP169293.1_gene_188	140	36	95	73	51	148
lcl_CP169293.1_gene_1881	13430	6974	5625	14573	20663	12114
lcl_CP169293.1_gene_1882	10559	5865	4805	11317	14398	11340
lcl_CP169293.1_gene_1883	11044	5282	4845	10110	11463	11433
lcl_CP169293.1_gene_1884	7054	6387	6431	8737	11702	7237
lcl_CP169293.1_gene_1885	141	155	171	74	125	161
lcl_CP169293.1_gene_1887	15742	23764	23593	9962	13625	14700
lcl_CP169293.1_gene_1889	23206	39180	35513	11142	15840	21007
lcl_CP169293.1_gene_189	114	36	84	75	41	133
lcl_CP169293.1_gene_1890	5338	6911	7923	17393	22321	6694
lcl_CP169293.1_gene_1891	7	0	0	14	12	7
lcl_CP169293.1_gene_1895	196	96	186	66	88	241
lcl_CP169293.1_gene_1896	126	44	131	47	85	148
lcl_CP169293.1_gene_1897	226	191	230	190	227	280
lcl_CP169293.1_gene_19	104	84	61	78	154	54
lcl_CP169293.1_gene_190	69	36	33	80	48	127
lcl_CP169293.1_gene_1900	4913	5631	5499	1377	1945	4259
lcl_CP169293.1_gene_1901	34026	43185	38811	8843	13562	33318
lcl_CP169293.1_gene_1902	2316	2570	2630	619	1150	2562
lcl_CP169293.1_gene_1903	908	621	699	237	322	891
lcl_CP169293.1_gene_1904	3469	2037	2022	2161	3257	3760
lcl_CP169293.1_gene_1905	3021	2407	2314	3370	5416	3258
lcl_CP169293.1_gene_1907	877	933	725	1208	1918	890
lcl_CP169293.1_gene_1909	453	434	334	482	798	495
lcl_CP169293.1_gene_191	27	2	6	3	4	10
lcl_CP169293.1_gene_1910	288	122	140	88	173	204
lcl_CP169293.1_gene_1912	30670	55205	47829	8767	13326	32944
lcl_CP169293.1_gene_1914	4319	1158	1021	2457	2247	4522
lcl_CP169293.1_gene_1917	430	444	431	192	392	470
lcl_CP169293.1_gene_1919	234	483	341	153	279	296
lcl_CP169293.1_gene_192	33	58	42	16	76	42
lcl_CP169293.1_gene_1920	218	219	123	146	222	263
lcl_CP169293.1_gene_1921	269	205	227	175	257	183
lcl_CP169293.1_gene_1922	294	263	210	136	248	235
lcl_CP169293.1_gene_1923	106	146	87	40	57	101
lcl_CP169293.1_gene_1925	140	175	150	74	144	93
lcl_CP169293.1_gene_193	6002	2255	2097	5910	5341	5761
lcl_CP169293.1_gene_1932	109	60	99	74	103	71
lcl_CP169293.1_gene_1933	4	0	1	8	12	1
lcl_CP169293.1_gene_1934	42	10	16	12	32	23
lcl_CP169293.1_gene_1935	5	21	15	26	5	0
lcl_CP169293.1_gene_1937	244	218	257	139	211	252
lcl_CP169293.1_gene_1939	134	153	116	74	48	118
lcl_CP169293.1_gene_194	498	249	135	239	273	457
lcl_CP169293.1_gene_1942	151162	58366	41397	88112	123659	104651
lcl_CP169293.1_gene_1943	35958	10986	8318	19578	26392	26319
lcl_CP169293.1_gene_1944	55346	9528	6009	14191	18238	39285
lcl_CP169293.1_gene_1946	1937	1208	933	1911	2132	1943
lcl_CP169293.1_gene_1947	43184	28007	24441	43324	59119	38370
lcl_CP169293.1_gene_1948	58719	41427	34580	63145	92843	53178
lcl_CP169293.1_gene_1949	961	1002	1268	497	563	846
lcl_CP169293.1_gene_1950	520	533	516	893	1069	553
lcl_CP169293.1_gene_1951	219	114	77	115	101	180
lcl_CP169293.1_gene_1952	167	37	42	81	66	168
lcl_CP169293.1_gene_1953	106	31	48	39	16	89
lcl_CP169293.1_gene_1954	98	69	79	46	108	65
lcl_CP169293.1_gene_1955	0	0	0	0	9	0
lcl_CP169293.1_gene_1956	18619	10776	11596	12729	11177	16606
lcl_CP169293.1_gene_1957	150	154	157	28	84	145
lcl_CP169293.1_gene_1958	123	68	73	26	25	123
lcl_CP169293.1_gene_1964	2733	659	529	79	82	3675
lcl_CP169293.1_gene_1967	1130	387	258	17	42	1297
lcl_CP169293.1_gene_197	15	28	23	6	31	36
lcl_CP169293.1_gene_1971	11769	9228	7676	22770	30881	11444
lcl_CP169293.1_gene_1974	1478	1122	1231	1079	1195	1316
lcl_CP169293.1_gene_1976	51	11	19	22	23	73
lcl_CP169293.1_gene_1978	2312	1308	1571	1828	2513	2493
lcl_CP169293.1_gene_1979	2365	1751	1497	1106	1610	2013
lcl_CP169293.1_gene_198	5	56	54	5	15	43
lcl_CP169293.1_gene_1981	3014	2005	2066	2117	2868	2749
lcl_CP169293.1_gene_1982	693	445	481	341	475	529
lcl_CP169293.1_gene_1983	422	265	257	226	324	408
lcl_CP169293.1_gene_1984	417	185	195	143	199	346
lcl_CP169293.1_gene_1985	254	240	187	97	152	185
lcl_CP169293.1_gene_1986	2009	2563	3028	231	629	1905
lcl_CP169293.1_gene_1987	1083	1185	957	983	1600	864
lcl_CP169293.1_gene_1988	3509	3631	3309	3099	4921	3265
lcl_CP169293.1_gene_1989	288	125	143	205	341	300
lcl_CP169293.1_gene_199	270	265	168	114	173	352
lcl_CP169293.1_gene_1991	147	123	50	183	128	239
lcl_CP169293.1_gene_1994	1301	649	525	1040	1146	1192
lcl_CP169293.1_gene_1995	572	240	229	812	833	442
lcl_CP169293.1_gene_1996	122	59	16	169	178	142
lcl_CP169293.1_gene_1997	3448	3148	3339	2866	3092	3489
lcl_CP169293.1_gene_1998	291	84	173	226	286	341
lcl_CP169293.1_gene_1999	5643	3678	3441	3412	4044	5301
lcl_CP169293.1_gene_2	670	944	847	748	1246	544
lcl_CP169293.1_gene_20	138	165	131	180	232	160
lcl_CP169293.1_gene_200	129	154	127	43	61	141
lcl_CP169293.1_gene_2000	2392	678	696	555	699	2225
lcl_CP169293.1_gene_2001	1701	253	299	253	408	1520
lcl_CP169293.1_gene_2002	220	85	74	48	100	208
lcl_CP169293.1_gene_2003	851	261	300	275	362	763
lcl_CP169293.1_gene_2004	86	57	67	63	62	145
lcl_CP169293.1_gene_2005	1084	460	527	710	736	1191
lcl_CP169293.1_gene_2006	3716	2743	2272	4795	7425	3979
lcl_CP169293.1_gene_2007	110	126	80	178	284	125
lcl_CP169293.1_gene_2008	137	93	121	168	342	119
lcl_CP169293.1_gene_2009	1758	1761	1343	2181	3101	1674
lcl_CP169293.1_gene_201	74	55	42	40	33	47
lcl_CP169293.1_gene_2010	2065	2261	2135	3339	4371	2444
lcl_CP169293.1_gene_2011	5223	3963	3140	5139	6857	4707
lcl_CP169293.1_gene_2012	67	43	36	94	54	39
lcl_CP169293.1_gene_2013	831	737	548	737	1144	754
lcl_CP169293.1_gene_2014	1175	1233	1049	1362	1957	1475
lcl_CP169293.1_gene_2015	1553	1805	1528	1415	1882	1814
lcl_CP169293.1_gene_2016	53	22	28	32	67	67
lcl_CP169293.1_gene_2017	52	34	90	54	26	68
lcl_CP169293.1_gene_2018	81	112	92	106	90	183
lcl_CP169293.1_gene_2019	860	437	464	1167	1053	959
lcl_CP169293.1_gene_202	2432	2184	2160	1143	2285	1871
lcl_CP169293.1_gene_2020	14071	8897	7567	19761	22011	13860
lcl_CP169293.1_gene_2021	33298	23511	18540	49302	55788	35008
lcl_CP169293.1_gene_2022	122867	141620	119363	230134	365581	131540
lcl_CP169293.1_gene_2023	133	127	65	215	381	174
lcl_CP169293.1_gene_2025	730	363	442	682	708	677
lcl_CP169293.1_gene_2026	130	53	59	151	176	158
lcl_CP169293.1_gene_2027	2105	2020	1653	2005	2595	6475
lcl_CP169293.1_gene_2028	873	604	476	760	1011	953
lcl_CP169293.1_gene_2029	4611	2541	2047	7876	10877	4267
lcl_CP169293.1_gene_203	8667	7194	6698	3828	5841	6778
lcl_CP169293.1_gene_2030	2093	1985	1655	1957	2498	6512
lcl_CP169293.1_gene_2031	852	637	487	732	1100	972
lcl_CP169293.1_gene_2032	3722	2102	1620	6557	9126	3358
lcl_CP169293.1_gene_2033	754	390	447	741	663	619
lcl_CP169293.1_gene_2034	261	221	101	315	413	257
lcl_CP169293.1_gene_2035	8597	5433	3940	17168	20562	9348
lcl_CP169293.1_gene_2037	2066	1892	2071	1867	2033	2091
lcl_CP169293.1_gene_2039	6140	8209	7684	5378	6797	6708
lcl_CP169293.1_gene_204	5878	4920	3822	3008	4033	4489
lcl_CP169293.1_gene_2040	10609	14477	13084	8515	12836	11489
lcl_CP169293.1_gene_2041	10692	13244	11833	7966	11859	10839
lcl_CP169293.1_gene_2043	19	4	26	9	5	29
lcl_CP169293.1_gene_2044	42	17	56	39	16	50
lcl_CP169293.1_gene_2045	2239	1442	1478	2179	2399	2511
lcl_CP169293.1_gene_2047	8987	9332	7789	10955	15766	9261
lcl_CP169293.1_gene_2049	6751	3279	3205	5335	5343	6782
lcl_CP169293.1_gene_205	5470	3792	2956	2921	4109	4783
lcl_CP169293.1_gene_2051	128	99	104	220	163	157
lcl_CP169293.1_gene_2052	229	67	167	269	236	295
lcl_CP169293.1_gene_2053	18063	26185	24521	19132	22924	18387
lcl_CP169293.1_gene_2054	3143	4013	3599	4894	5541	4716
lcl_CP169293.1_gene_2059	2624	2234	2182	2706	3690	2768
lcl_CP169293.1_gene_206	1909	122	180	110	54	1436
lcl_CP169293.1_gene_2060	18650	13060	11124	26795	31509	19856
lcl_CP169293.1_gene_2061	23866	16006	14609	28964	39053	22962
lcl_CP169293.1_gene_2062	2162	951	1261	1835	1873	2002
lcl_CP169293.1_gene_2065	6359	7941	7345	5144	9287	8450
lcl_CP169293.1_gene_2068	237	127	89	49	127	219
lcl_CP169293.1_gene_2069	240	112	94	101	206	182
lcl_CP169293.1_gene_2070	327	162	189	333	338	392
lcl_CP169293.1_gene_2072	104	86	93	72	155	133
lcl_CP169293.1_gene_2073	94	77	106	72	87	95
lcl_CP169293.1_gene_2074	16	22	41	21	55	12
lcl_CP169293.1_gene_2075	109	113	56	169	325	87
lcl_CP169293.1_gene_2076	399	470	487	528	651	437
lcl_CP169293.1_gene_2077	43	38	44	35	93	33
lcl_CP169293.1_gene_2080	11694	9718	7840	7105	9807	9238
lcl_CP169293.1_gene_2083	404	389	432	352	416	377
lcl_CP169293.1_gene_2086	3057	2318	1881	2642	3053	2502
lcl_CP169293.1_gene_2087	272	63	65	168	174	299
lcl_CP169293.1_gene_2088	1450	672	585	1049	1105	1596
lcl_CP169293.1_gene_2090	673	538	669	587	829	781
lcl_CP169293.1_gene_2091	6814	3216	3445	5689	5085	7399
lcl_CP169293.1_gene_2092	4825	3727	3117	2518	3846	4427
lcl_CP169293.1_gene_2094	274	306	264	277	398	382
lcl_CP169293.1_gene_2096	314	223	223	422	377	351
lcl_CP169293.1_gene_2097	138	61	89	86	198	143
lcl_CP169293.1_gene_2098	486	287	333	377	526	542
lcl_CP169293.1_gene_2099	302	96	204	190	36	182
lcl_CP169293.1_gene_2103	264	77	72	254	349	163
lcl_CP169293.1_gene_2107	202	165	70	273	222	287
lcl_CP169293.1_gene_2111	99	41	49	63	70	92
lcl_CP169293.1_gene_2117	100	67	45	135	114	96
lcl_CP169293.1_gene_2118	218	76	64	183	205	121
lcl_CP169293.1_gene_2119	1045	488	558	654	802	959
lcl_CP169293.1_gene_2120	2451	1870	1913	2054	2573	2248
lcl_CP169293.1_gene_2121	277	357	226	210	332	205
lcl_CP169293.1_gene_2122	439	475	353	366	590	422
lcl_CP169293.1_gene_2123	1348	1170	1081	962	1156	1050
lcl_CP169293.1_gene_2124	8011	10874	10999	1824	2161	7942
lcl_CP169293.1_gene_2126	450	649	603	138	143	521
lcl_CP169293.1_gene_2127	476	783	704	149	244	513
lcl_CP169293.1_gene_2128	270	691	738	124	162	439
lcl_CP169293.1_gene_2129	13330	13574	12983	7864	12020	11729
lcl_CP169293.1_gene_213	21	30	6	0	0	14
lcl_CP169293.1_gene_2130	9266	6909	6933	5891	8270	8498
lcl_CP169293.1_gene_2131	7987	6390	6165	5364	7846	7737
lcl_CP169293.1_gene_2132	17808	17851	14812	6631	7881	15471
lcl_CP169293.1_gene_2133	2483	1492	1627	2999	4164	2358
lcl_CP169293.1_gene_2135	6245	8116	7876	4030	6050	7511
lcl_CP169293.1_gene_2139	330	144	125	241	368	302
lcl_CP169293.1_gene_2140	15191	10998	7667	13382	21072	13119
lcl_CP169293.1_gene_2142	338	35	34	45	59	360
lcl_CP169293.1_gene_2143	3	0	4	5	3	16
lcl_CP169293.1_gene_2144	5027	5262	5134	449	875	3923
lcl_CP169293.1_gene_2145	10870	7857	7397	465	1302	7557
lcl_CP169293.1_gene_2147	16110	7148	6754	1011	1617	11199
lcl_CP169293.1_gene_215	1014	1564	1408	1259	1654	1314
lcl_CP169293.1_gene_2150	1657	965	957	1616	1763	1684
lcl_CP169293.1_gene_2151	1629	1093	1083	1784	2023	1605
lcl_CP169293.1_gene_2152	1378	652	876	1487	1259	1551
lcl_CP169293.1_gene_2154	189	345	257	218	515	188
lcl_CP169293.1_gene_2159	24	12	15	14	11	15
lcl_CP169293.1_gene_216	701	774	804	480	812	646
lcl_CP169293.1_gene_2160	289	96	160	123	126	180
lcl_CP169293.1_gene_2161	995	874	867	605	769	867
lcl_CP169293.1_gene_2162	1	0	1	0	3	0
lcl_CP169293.1_gene_2165	205	256	308	400	367	268
lcl_CP169293.1_gene_2168	5799	4483	3718	513	541	5092
lcl_CP169293.1_gene_2169	0	0	0	0	0	0
lcl_CP169293.1_gene_217	448	450	393	357	476	408
lcl_CP169293.1_gene_2170	2	0	0	4	0	2
lcl_CP169293.1_gene_2172	514	343	283	265	235	328
lcl_CP169293.1_gene_2174	3	0	2	0	0	2
lcl_CP169293.1_gene_2176	191	301	269	210	270	175
lcl_CP169293.1_gene_2177	258	115	173	492	304	333
lcl_CP169293.1_gene_2178	4273	2362	2802	4258	4442	3737
lcl_CP169293.1_gene_218	54	25	17	45	39	48
lcl_CP169293.1_gene_2180	1079	462	444	848	728	949
lcl_CP169293.1_gene_2181	102839	124980	117070	117859	157102	108796
lcl_CP169293.1_gene_2182	33505	44576	38443	24863	33544	31069
lcl_CP169293.1_gene_2183	1844	2576	2090	1110	1168	1439
lcl_CP169293.1_gene_2186	10843	13790	14288	8731	10881	10001
lcl_CP169293.1_gene_2189	2369	1897	1755	1910	2549	2341
lcl_CP169293.1_gene_219	54	22	29	61	27	23
lcl_CP169293.1_gene_2190	3303	2737	2333	2527	3580	3579
lcl_CP169293.1_gene_2192	839	799	607	513	497	966
lcl_CP169293.1_gene_2193	6	6	17	15	1	6
lcl_CP169293.1_gene_2194	313	249	277	330	531	415
lcl_CP169293.1_gene_2195	1249	998	1068	1805	1731	1469
lcl_CP169293.1_gene_2196	176	353	276	221	240	209
lcl_CP169293.1_gene_2197	852	646	488	699	788	951
lcl_CP169293.1_gene_22	474	142	215	91	114	278
lcl_CP169293.1_gene_220	49	51	89	11	17	63
lcl_CP169293.1_gene_2200	244	139	114	58	34	198
lcl_CP169293.1_gene_2201	263	93	146	70	44	248
lcl_CP169293.1_gene_2202	285	109	119	28	49	204
lcl_CP169293.1_gene_2204	183	95	159	153	203	138
lcl_CP169293.1_gene_2205	284	383	274	307	340	272
lcl_CP169293.1_gene_2206	12861	12599	11747	5604	6330	11495
lcl_CP169293.1_gene_2207	3808	4450	3954	2167	2715	3943
lcl_CP169293.1_gene_2208	138	229	308	170	162	239
lcl_CP169293.1_gene_2209	105	165	95	136	173	67
lcl_CP169293.1_gene_221	99	49	48	210	269	115
lcl_CP169293.1_gene_2210	85	50	59	49	109	37
lcl_CP169293.1_gene_2211	563	665	550	639	816	603
lcl_CP169293.1_gene_2212	395	602	498	549	659	430
lcl_CP169293.1_gene_2213	322	174	101	257	228	323
lcl_CP169293.1_gene_2214	187	154	191	206	111	214
lcl_CP169293.1_gene_2215	344	137	233	251	348	414
lcl_CP169293.1_gene_2216	2	1	7	10	0	8
lcl_CP169293.1_gene_2217	2038	998	1342	2765	2361	2281
lcl_CP169293.1_gene_2218	2366	3043	5472	1228	1814	4134
lcl_CP169293.1_gene_2219	130	126	194	71	272	99
lcl_CP169293.1_gene_222	543	359	380	733	1125	582
lcl_CP169293.1_gene_2220	2181	2889	2953	2073	2987	2980
lcl_CP169293.1_gene_2222	1790	1043	1279	1356	2159	1496
lcl_CP169293.1_gene_2224	5807	3971	3985	5421	9717	5440
lcl_CP169293.1_gene_2225	4002	3173	2983	3547	7228	3425
lcl_CP169293.1_gene_2226	7913	6425	5697	7030	13114	8075
lcl_CP169293.1_gene_2229	2615	1368	1608	694	574	2495
lcl_CP169293.1_gene_223	39	16	15	44	23	20
lcl_CP169293.1_gene_2231	4279	1419	1621	4390	1181	4115
lcl_CP169293.1_gene_2233	45468	54056	49672	41584	55210	43906
lcl_CP169293.1_gene_2234	334	357	341	266	355	417
lcl_CP169293.1_gene_2235	1365	1239	1179	1379	1372	1418
lcl_CP169293.1_gene_2237	123	17	11	6	11	79
lcl_CP169293.1_gene_2239	257	129	99	49	52	241
lcl_CP169293.1_gene_224	81	22	60	44	56	68
lcl_CP169293.1_gene_2243	2740	3784	3465	3924	5504	3333
lcl_CP169293.1_gene_2244	2029	1070	963	1848	2246	1717
lcl_CP169293.1_gene_2245	1803	1203	1161	1902	2572	2008
lcl_CP169293.1_gene_2246	1253	582	563	1081	1207	996
lcl_CP169293.1_gene_2247	169	93	153	96	132	180
lcl_CP169293.1_gene_2248	7320	9588	23221	2300	2280	5778
lcl_CP169293.1_gene_2249	798	321	441	647	738	836
lcl_CP169293.1_gene_225	515	499	375	450	455	494
lcl_CP169293.1_gene_2253	4999	7727	6879	17204	22548	4310
lcl_CP169293.1_gene_2254	605	443	406	504	730	780
lcl_CP169293.1_gene_2255	1013	865	898	838	962	1399
lcl_CP169293.1_gene_2256	6859	5844	5801	9545	11867	8076
lcl_CP169293.1_gene_2258	487	170	183	95	93	435
lcl_CP169293.1_gene_2259	2213	2044	1731	682	888	2001
lcl_CP169293.1_gene_226	814	1262	1161	740	994	992
lcl_CP169293.1_gene_2260	1543	1570	1308	480	553	1452
lcl_CP169293.1_gene_2261	2771	2607	2605	1515	1797	2766
lcl_CP169293.1_gene_2262	57	29	11	98	38	35
lcl_CP169293.1_gene_2263	151	52	58	219	145	141
lcl_CP169293.1_gene_2266	361	208	204	238	208	423
lcl_CP169293.1_gene_2267	54	112	77	84	87	223
lcl_CP169293.1_gene_227	233	637	498	294	527	294
lcl_CP169293.1_gene_2270	1305	1077	925	949	1317	1472
lcl_CP169293.1_gene_2276	989	1036	1050	553	755	1112
lcl_CP169293.1_gene_2277	7439	10688	10145	7181	11617	8931
lcl_CP169293.1_gene_2278	1421	1903	1904	3127	4731	1558
lcl_CP169293.1_gene_2279	722	946	1059	2073	2560	833
lcl_CP169293.1_gene_228	517	997	830	407	742	494
lcl_CP169293.1_gene_2280	3622	5698	4914	7985	12127	3857
lcl_CP169293.1_gene_2281	10120	16109	13807	22744	32444	10381
lcl_CP169293.1_gene_2282	33	10	28	29	44	35
lcl_CP169293.1_gene_2283	815	592	633	661	840	869
lcl_CP169293.1_gene_2284	46356	36739	40981	69298	64412	54920
lcl_CP169293.1_gene_2285	1751	1380	1384	342	688	1791
lcl_CP169293.1_gene_2286	1156	551	749	256	208	1027
lcl_CP169293.1_gene_2288	2836	2008	1972	4571	5177	3018
lcl_CP169293.1_gene_2289	1386	1354	1006	2050	4214	1368
lcl_CP169293.1_gene_229	60845	83713	79367	26295	40441	52876
lcl_CP169293.1_gene_2292	0	0	2	0	0	0
lcl_CP169293.1_gene_2294	3	0	0	0	0	0
lcl_CP169293.1_gene_2296	3024	1602	1308	3782	4472	3179
lcl_CP169293.1_gene_2297	38	5	38	24	27	21
lcl_CP169293.1_gene_2298	3	1	13	1	3	17
lcl_CP169293.1_gene_2299	14491	23928	24331	9823	16453	11811
lcl_CP169293.1_gene_23	2300	2148	3428	2403	1101	2074
lcl_CP169293.1_gene_230	27009	37475	34315	12211	19792	21159
lcl_CP169293.1_gene_2300	365	197	245	216	258	307
lcl_CP169293.1_gene_2301	66	43	42	69	72	65
lcl_CP169293.1_gene_2302	49	6	15	14	26	32
lcl_CP169293.1_gene_2303	269	186	292	96	164	276
lcl_CP169293.1_gene_2306	3801	5181	4670	4108	7372	3986
lcl_CP169293.1_gene_2307	1013	933	820	627	820	799
lcl_CP169293.1_gene_2308	2582	1765	1518	935	1838	2217
lcl_CP169293.1_gene_2309	2086	1588	1503	1136	1957	1665
lcl_CP169293.1_gene_231	16	27	8	22	41	42
lcl_CP169293.1_gene_2310	260	397	471	403	713	307
lcl_CP169293.1_gene_2311	139	145	197	212	317	166
lcl_CP169293.1_gene_2312	5	14	9	3	4	3
lcl_CP169293.1_gene_2313	382	347	194	323	421	306
lcl_CP169293.1_gene_2314	89	99	61	66	46	89
lcl_CP169293.1_gene_2315	14417	11405	12855	1739	1402	11010
lcl_CP169293.1_gene_2316	762	517	442	589	602	798
lcl_CP169293.1_gene_2317	877	619	637	514	634	753
lcl_CP169293.1_gene_2318	1612	2646	2296	1708	3057	1595
lcl_CP169293.1_gene_2319	507	694	571	823	1423	618
lcl_CP169293.1_gene_232	1637	1327	1202	1636	2627	1684
lcl_CP169293.1_gene_2320	96	70	65	113	175	121
lcl_CP169293.1_gene_2321	329	219	198	287	544	252
lcl_CP169293.1_gene_2322	9511	8259	11073	5141	3883	8746
lcl_CP169293.1_gene_2324	3526	3654	3116	2334	4235	2754
lcl_CP169293.1_gene_2325	2484	2255	1775	1417	2517	2050
lcl_CP169293.1_gene_2326	210	158	66	152	305	185
lcl_CP169293.1_gene_2327	203	124	136	176	215	142
lcl_CP169293.1_gene_2328	175	226	304	222	307	302
lcl_CP169293.1_gene_2334	2521	2271	2307	1145	1429	2684
lcl_CP169293.1_gene_2335	459	228	320	388	333	602
lcl_CP169293.1_gene_2336	2137	2398	2374	2977	4259	2582
lcl_CP169293.1_gene_2338	949	323	443	625	962	697
lcl_CP169293.1_gene_2339	2021	919	853	1970	1968	2236
lcl_CP169293.1_gene_234	974	785	907	985	1069	1169
lcl_CP169293.1_gene_2346	1074	622	640	564	827	1143
lcl_CP169293.1_gene_2347	130	52	81	92	82	112
lcl_CP169293.1_gene_2348	11	0	2	0	6	2
lcl_CP169293.1_gene_2353	1113	1080	1203	799	1122	1183
lcl_CP169293.1_gene_2355	1296	1577	1169	550	927	1924
lcl_CP169293.1_gene_2356	2408	1488	1486	1622	1881	2288
lcl_CP169293.1_gene_236	297	307	212	470	501	416
lcl_CP169293.1_gene_2360	373	235	190	284	335	304
lcl_CP169293.1_gene_2361	3549	1553	1685	4992	5291	3742
lcl_CP169293.1_gene_2362	153	142	148	80	140	100
lcl_CP169293.1_gene_2363	5234	3951	4329	4174	3810	6265
lcl_CP169293.1_gene_2364	11105	8102	7794	14990	18311	10717
lcl_CP169293.1_gene_2366	741	729	540	643	886	634
lcl_CP169293.1_gene_2367	478	246	340	500	497	367
lcl_CP169293.1_gene_237	805	516	391	480	549	874
lcl_CP169293.1_gene_2370	2	0	0	0	6	0
lcl_CP169293.1_gene_2371	37	12	5	11	27	37
lcl_CP169293.1_gene_2373	325	163	169	143	174	282
lcl_CP169293.1_gene_2376	110	57	58	65	43	116
lcl_CP169293.1_gene_238	19662	26260	24249	8830	14995	19721
lcl_CP169293.1_gene_2380	67357	73368	64338	20889	23927	61614
lcl_CP169293.1_gene_2381	26	4	26	54	93	4
lcl_CP169293.1_gene_2383	19246	21075	20282	10157	16444	17762
lcl_CP169293.1_gene_2384	230	199	268	397	399	167
lcl_CP169293.1_gene_2385	5901	5502	4846	2475	3892	5799
lcl_CP169293.1_gene_239	3774	2312	2716	4174	4515	4987
lcl_CP169293.1_gene_2390	537	388	351	404	548	567
lcl_CP169293.1_gene_2392	35	33	23	49	48	106
lcl_CP169293.1_gene_2394	3028	1382	1332	2019	1520	3682
lcl_CP169293.1_gene_2395	6	0	4	4	0	5
lcl_CP169293.1_gene_2396	2630	1110	1152	3441	4285	2626
lcl_CP169293.1_gene_2397	17	16	25	17	5	8
lcl_CP169293.1_gene_2398	43	53	39	32	4	45
lcl_CP169293.1_gene_24	39	57	58	36	53	37
lcl_CP169293.1_gene_240	3681	2465	2907	2550	2103	3828
lcl_CP169293.1_gene_2400	118	89	42	80	105	193
lcl_CP169293.1_gene_2407	3575	12962	9480	5722	4957	1246
lcl_CP169293.1_gene_2409	8991	13357	9795	12112	12305	7213
lcl_CP169293.1_gene_2410	13077	19102	13300	16838	17903	9621
lcl_CP169293.1_gene_2413	152	83	89	82	77	119
lcl_CP169293.1_gene_2415	2235	1598	1424	1499	1748	2406
lcl_CP169293.1_gene_2416	7524	5370	5392	7677	7732	7249
lcl_CP169293.1_gene_2417	202	304	130	209	254	206
lcl_CP169293.1_gene_2418	5220	5725	7447	6122	6061	6665
lcl_CP169293.1_gene_2419	749	885	896	934	1049	850
lcl_CP169293.1_gene_242	57	53	47	18	36	64
lcl_CP169293.1_gene_2421	5899	6894	5674	2484	3262	5933
lcl_CP169293.1_gene_2422	602	513	648	413	456	670
lcl_CP169293.1_gene_2424	2215	1562	1185	996	1579	2221
lcl_CP169293.1_gene_2425	1301	825	691	596	948	1572
lcl_CP169293.1_gene_2426	318	303	191	263	350	405
lcl_CP169293.1_gene_2427	908	755	817	1095	971	761
lcl_CP169293.1_gene_2428	0	0	0	1	3	4
lcl_CP169293.1_gene_2430	341	123	177	380	641	306
lcl_CP169293.1_gene_2433	49783	38644	36908	17661	23606	37052
lcl_CP169293.1_gene_2434	4101	3442	2970	4553	6899	4349
lcl_CP169293.1_gene_2436	10312	8711	7607	13921	20304	11286
lcl_CP169293.1_gene_2437	1679	5267	4786	1185	1520	1651
lcl_CP169293.1_gene_2439	1609	1217	1314	1828	2285	1783
lcl_CP169293.1_gene_244	17	14	14	4	40	42
lcl_CP169293.1_gene_2440	483	261	312	381	442	475
lcl_CP169293.1_gene_2441	76	3399	2703	7443	10376	97
lcl_CP169293.1_gene_2442	94	4234	3233	7654	9651	158
lcl_CP169293.1_gene_2443	9	0	4	14	3	24
lcl_CP169293.1_gene_2444	2760	1422	1258	1703	1572	3075
lcl_CP169293.1_gene_2445	5762	4392	3856	8926	11365	5630
lcl_CP169293.1_gene_2446	2689	1361	1342	2506	3091	3468
lcl_CP169293.1_gene_2447	10	0	6	1	6	2
lcl_CP169293.1_gene_2448	446	305	366	581	811	496
lcl_CP169293.1_gene_2449	294	138	155	181	218	391
lcl_CP169293.1_gene_245	24	19	58	13	27	61
lcl_CP169293.1_gene_2450	280	557	540	353	703	322
lcl_CP169293.1_gene_2451	1541	2749	2511	2575	3352	2111
lcl_CP169293.1_gene_2452	1144	996	917	755	862	1316
lcl_CP169293.1_gene_2453	2507	1564	1844	2807	2823	2994
lcl_CP169293.1_gene_2454	2027	1363	1375	2022	2973	1836
lcl_CP169293.1_gene_2455	595	638	570	739	1375	668
lcl_CP169293.1_gene_2456	1710	1101	981	1508	1972	1990
lcl_CP169293.1_gene_2457	3945	3283	3147	4117	5443	4465
lcl_CP169293.1_gene_2459	225	128	150	199	264	263
lcl_CP169293.1_gene_2460	1240	1052	1041	413	588	1410
lcl_CP169293.1_gene_2463	1	4	1	13	19	5
lcl_CP169293.1_gene_2464	383	128	130	153	164	193
lcl_CP169293.1_gene_2468	1280	1118	1325	1047	1374	1513
lcl_CP169293.1_gene_2469	14246	11904	10519	13232	17316	13231
lcl_CP169293.1_gene_247	737	329	261	318	385	658
lcl_CP169293.1_gene_2470	41	42	41	87	133	83
lcl_CP169293.1_gene_2471	117	87	67	145	233	164
lcl_CP169293.1_gene_2472	672	515	619	539	695	422
lcl_CP169293.1_gene_2473	883	1114	1039	656	914	897
lcl_CP169293.1_gene_2475	5831	6632	6696	2991	4141	5234
lcl_CP169293.1_gene_2476	364	295	289	319	503	402
lcl_CP169293.1_gene_2478	4967	3612	3565	9197	10923	4803
lcl_CP169293.1_gene_248	913	532	374	537	391	948
lcl_CP169293.1_gene_2481	2132	1084	1140	2463	2262	2105
[truncated: 846 more rows]

## Sheet: S2
Title : Deseq2 results for hypothetical genes encoding proteins (FC >1.5; <-1.5, p<0.05)
gene number	gene ID	Fold change FC (2)	pvalue	log2FoldChange	Protein ID	Product
lcl_CP169293.1_gene_1683	Unknown	2.83521	1.11255e-05	1.50346		hypothetical protein
lcl_CP169293.1_gene_739	Unknown	2.19137	4.83835e-05	1.13183	XGU32791.1	hypothetical protein
lcl_CP169293.1_gene_1662	Unknown	2.00172	0.00044395	1.00124	XGU31066.1	hypothetical protein
lcl_CP169293.1_gene_1818	Unknown	2.37884	0.000107281	1.25026	XGU31209.1	Uncharacterized / Hypothetical
lcl_CP169293.1_gene_1114	Unknown	1.81272	0.00149162	0.858154	XGU33145.1	hypothetical protein
lcl_CP169293.1_gene_2599	Unknown	2.09598	0.000429836	1.06763	XGU31922.1	Uncharacterized / Hypothetical
lcl_CP169293.1_gene_2766	Unknown	1.855	0.000556463	0.891421	XGU32064.1	Uncharacterized / Hypothetical
lcl_CP169293.1_gene_2228	Unknown	2.09535	0.00200937	1.06719	XGU31575.1	Uncharacterized / Hypothetical
lcl_CP169293.1_gene_1350	Unknown	1.84634	0.00143859	0.884667	XGU33374.1	Uncharacterized / Hypothetical
lcl_CP169293.1_gene_463	Unknown	1.90701	0.000819836	0.931316	XGU33460.1	Uncharacterized / Hypothetical
lcl_CP169293.1_gene_2361	Unknown	1.76352	0.00411591	0.818454	XGU31698.1	Uncharacterized / Hypothetical
lcl_CP169293.1_gene_1831	Unknown	2.06456	0.00256992	1.04584	XGU31222.1	Uncharacterized / Hypothetical
lcl_CP169293.1_gene_506	Unknown	1.85282	0.00310373	0.889723	XGU32573.1	Uncharacterized / Hypothetical
lcl_CP169293.1_gene_2288	Unknown	1.62628	0.00349405	0.701573	XGU31631.1	Uncharacterized / Hypothetical
lcl_CP169293.1_gene_520	Unknown	1.65836	0.00374215	0.729761	XGU32587.1	Uncharacterized / Hypothetical
lcl_CP169293.1_gene_1115	Unknown	1.91731	0.00136906	0.939085	XGU33146.1	Uncharacterized / Hypothetical
lcl_CP169293.1_gene_622	Unknown	1.90432	0.000483151	0.929273	XGU32683.1	Uncharacterized / Hypothetical
lcl_CP169293.1_gene_2227	Unknown	1.91529	0.0038095	0.93756	XGU31574.1	Uncharacterized / Hypothetical
lcl_CP169293.1_gene_175	Unknown	1.59242	0.00255095	0.671223	XGU32268.1	Uncharacterized / Hypothetical
lcl_CP169293.1_gene_280	Unknown	1.9329	0.00132931	0.950766	XGU33454.1	Uncharacterized / Hypothetical
lcl_CP169293.1_gene_1865	Unknown	2.2873	2.08593e-06	1.19365	XGU31255.1	Uncharacterized / Hypothetical
lcl_CP169293.1_gene_1349	Unknown	2.31898	7.34319e-05	1.21349	XGU33373.1	Uncharacterized / Hypothetical
lcl_CP169293.1_gene_1196	Unknown	1.86548	0.00173437	0.899548	XGU33225.1	Uncharacterized / Hypothetical
lcl_CP169293.1_gene_1216	Unknown	1.55942	0.00397393	0.641009	XGU33245.1	Uncharacterized / Hypothetical
lcl_CP169293.1_gene_1610	Unknown	1.62307	0.00229661	0.698724	XGU31022.1	Uncharacterized / Hypothetical
lcl_CP169293.1_gene_1204	Unknown	1.73135	0.00150849	0.791895	XGU33233.1	Uncharacterized / Hypothetical
lcl_CP169293.1_gene_272	Unknown	1.68386	0.00145192	0.751771	XGU32349.1	Uncharacterized / Hypothetical
lcl_CP169293.1_gene_2499	Unknown	1.64265	0.00216582	0.716022	XGU31825.1	Uncharacterized / Hypothetical
lcl_CP169293.1_gene_261	Unknown	1.74719	0.00390529	0.805034	XGU32339.1	Uncharacterized / Hypothetical
lcl_CP169293.1_gene_2636	Unknown	1.81375	0.000656793	0.858973	XGU31957.1	Uncharacterized / Hypothetical
lcl_CP169293.1_gene_2006	Unknown	1.59182	0.00442568	0.670682		Uncharacterized / Hypothetical
lcl_CP169293.1_gene_986	Unknown	1.61505	0.00080814	0.691581	XGU33024.1	Uncharacterized / Hypothetical
lcl_CP169293.1_gene_1020	Unknown	2.05454	0.000398598	1.03881	XGU33057.1	Uncharacterized / Hypothetical
lcl_CP169293.1_gene_45	Unknown	1.80157	0.00444646	0.849259	XGU32174.1	hypothetical protein
lcl_CP169293.1_gene_229	Unknown	-0.498445	8.10973e-05	-1.00449	XGU32310.1	Uncharacterized / Hypothetical
lcl_CP169293.1_gene_1769	Unknown	-0.449308	0.000444744	-1.15422	XGU31163.1	Uncharacterized / Hypothetical
lcl_CP169293.1_gene_1622	Unknown	-0.610719	0.000344131	-0.71142	XGU31030.1	hypothetical protein
lcl_CP169293.1_gene_548	Unknown	-0.348571	9.06445e-07	-1.52047	XGU32614.1	Uncharacterized / Hypothetical
lcl_CP169293.1_gene_2437	Unknown	-0.382407	2.32667e-05	-1.38682	XGU31767.1	Uncharacterized / Hypothetical
lcl_CP169293.1_gene_1788	Unknown	-0.40881	0.000473716	-1.2905	XGU31180.1	Uncharacterized / Hypothetical
lcl_CP169293.1_gene_1800	Unknown	-0.452415	0.000241879	-1.14428	XGU31192.1	Uncharacterized / Hypothetical
lcl_CP169293.1_gene_1753	Unknown	-0.466553	0.000353608	-1.09989	XGU31147.1	Uncharacterized / Hypothetical
lcl_CP169293.1_gene_941	Unknown	-0.480372	0.00100135	-1.05778	XGU32980.1	Uncharacterized / Hypothetical
lcl_CP169293.1_gene_1847	Unknown	-0.547238	0.00167901	-0.869759	XGU31238.1	Uncharacterized / Hypothetical
lcl_CP169293.1_gene_2433	Unknown	-0.5848	0.00263696	-0.773986	XGU31763.1	hypothetical protein
lcl_CP169293.1_gene_2183	Unknown	-0.531503	3.87323e-05	-0.911852	XGU31532.1	hypothetical protein
lcl_CP169293.1_gene_1846	Unknown	-0.44273	8.11012e-07	-1.1755	XGU31237.1	hypothetical protein
lcl_CP169293.1_gene_549	Unknown	-0.435271	6.56036e-06	-1.20001	XGU32615.1	hypothetical protein

## Sheet: S3
Title : Deseq2 results for annotated genes and Unannotated genes (FC >1.5; <-1.5, p<0.05)
	gene number	gene ID	Fold change FC (2)	pvalue	log2FoldChange	Protein ID	Product	functional class
(i) Annotated genes with an assigned gene name and known protein product	lcl_CP169293.1_gene_1235	vwb	3.61683	1.98118e-06	1.85472	XGU33263.1	von Willebrand factor binding protein Vwb	Adhesion / Binding
	lcl_CP169293.1_gene_1856	coa	2.90775	3.74667e-05	1.5399	XGU31246.1	staphylocoagulase	Persistence
	lcl_CP169293.1_gene_1820	lrgA	2.58443	0.000183441	1.36985	XGU31211.1	antiholin-like murein hydrolase modulator LrgA	Adhesion / Binding
	lcl_CP169293.1_gene_1045	purS	2.45419	0.000443954	1.29525	XGU33082.1	phosphoribosylformylglycinamidine synthase subunit PurS	Metabolism
	lcl_CP169293.1_gene_1829	tarK	2.44549	0.000461207	1.29012	XGU31220.1	teichoic acid ribitol-phosphate polymerase TarK	Metabolism
	lcl_CP169293.1_gene_1737	mepA	2.36452	0.00018038	1.24155	XGU31132.1	multidrug efflux MATE transporter MepA	Transport
	lcl_CP169293.1_gene_1046	purC	2.32887	0.00100689	1.21963	XGU33083.1	phosphoribosylaminoimidazolesuccinocarboxamide synthase	Metabolism
	lcl_CP169293.1_gene_1044	purQ	2.23496	0.00184343	1.16025	XGU33081.1	phosphoribosylformylglycinamidine synthase I	Metabolism
	lcl_CP169293.1_gene_389	tgt	2.1997	0.00016832	1.13731	XGU32460.1	tRNA guanosine(34) transglycosylase Tgt	Transcription
	lcl_CP169293.1_gene_390	yajC	2.0705	5.55438e-05	1.04998	XGU32461.1	preprotein translocase subunit YajC	Translation
	lcl_CP169293.1_gene_2032	mobV	2.05541	0.0010847	1.03943		MobV family relaxase	Transcription
	lcl_CP169293.1_gene_929	ftsL	2.05271	0.0011037	1.03753	XGU32969.1	cell division protein FtsL	Persistence
	lcl_CP169293.1_gene_2029	mobV	2.02664	0.00110324	1.01909	XGU31397.1	MobV family relaxase	Transcription
	lcl_CP169293.1_gene_1738	mepR	2.00719	0.00207146	1.00518	XGU31133.1	multidrug efflux transporter transcriptional repressor MepR	Transport
	lcl_CP169293.1_gene_2290	gntK	1.98459	0.000751696	0.988843	XGU31633.1	gluconokinase	Signal Transduction
	lcl_CP169293.1_gene_869	trmD	1.9556	9.76801e-05	0.967614	XGU32911.1	tRNA (guanosine(37)-N1)-methyltransferase TrmD	Transcription
	lcl_CP169293.1_gene_2762	ilvA	1.9353	0.000273164	0.952555	XGU32060.1	threonine ammonia-lyase IlvA	Metabolism
	lcl_CP169293.1_gene_1047	purK	1.91799	0.00159951	0.939598	XGU33084.1	5-(carboxyamino)imidazole ribonucleotide synthase	Metabolism
	lcl_CP169293.1_gene_1971	sarS	1.87392	0.00203124	0.906057	XGU31350.1	HTH-type transcriptional regulator SarS	Transcription
	lcl_CP169293.1_gene_870	rimM	1.85984	0.000540167	0.895178	XGU32912.1	ribosome maturation factor RimM	Translation
	lcl_CP169293.1_gene_1206	sufC	1.85724	0.00198152	0.89316	XGU33235.1	Fe-S cluster assembly ATPase SufC	Metabolism
	lcl_CP169293.1_gene_1390	tagD	1.84645	0.00464911	0.884755	XGU33413.1	glycerol-3-phosphate cytidylyltransferase	Adhesion / Binding
	lcl_CP169293.1_gene_751	sbcD	1.82832	0.000428935	0.870517	XGU32801.1	exonuclease subunit SbcD	Transcription
	lcl_CP169293.1_gene_1545	cysK	1.81548	0.00463156	0.860349	XGU30963.1	cysteine synthase A	Metabolism
	lcl_CP169293.1_gene_2764	leuC	1.7831	0.000885816	0.834391	XGU32062.1	3-isopropylmalate dehydratase large subunit	Metabolism
	lcl_CP169293.1_gene_2396	adcA	1.78121	0.00464162	0.832855	XGU31731.1	zinc ABC transporter substrate-binding lipoprotein AdcA	Transport
	lcl_CP169293.1_gene_1117	yjbH	1.77609	0.00320827	0.828705	XGU33148.1	protease adaptor protein YjbH	Translation
	lcl_CP169293.1_gene_1588	ffs	1.76866	0.00264963	0.822659		signal recognition particle sRNA large type	Transcription
	lcl_CP169293.1_gene_1477	sdrE	1.76866	0.00213036	0.822659	XGU30913.1	MSCRAMM family adhesin SdrE	Adhesion / Binding
	lcl_CP169293.1_gene_1478	sdrD	1.74036	0.000124092	0.799387	XGU30914.1	MSCRAMM family adhesin SdrD	Adhesion / Binding
	lcl_CP169293.1_gene_2795	mroQ	1.74036	0.000310146	0.799387	XGU32092.1	CPBP family intramembrane glutamic endopeptidase MroQ	Adhesion / Binding
	lcl_CP169293.1_gene_1205	sufD	1.73055	0.00334057	0.791233	XGU33234.1	Fe-S cluster assembly protein SufD	Metabolism
	lcl_CP169293.1_gene_1549	tilS	1.72964	0.000624815	0.790475	XGU30967.1	tRNA lysidine(34) synthetase TilS	Transcription
	lcl_CP169293.1_gene_2265	srtA	1.72391	0.000973892	0.785686	XGU31611.1	class A sortase SrtA	Adhesion / Binding
	lcl_CP169293.1_gene_2767	ilvC	1.72022	0.00255152	0.782589	XGU32065.1	ketol-acid reductoisomerase	Metabolism
	lcl_CP169293.1_gene_82	dinB	1.71294	0.00300041	0.776471	XGU32209.1	DNA polymerase IV	Metabolism
	lcl_CP169293.1_gene_2680	deoD	1.70749	0.00343262	0.771879	XGU31987.1	purine-nucleoside phosphorylase	Metabolism
	lcl_CP169293.1_gene_1278	fakB1	1.68075	0.00203267	0.749105	XGU33304.1	fatty acid kinase binding subunit FakB1	Signal Transduction
	lcl_CP169293.1_gene_871	rpsP	1.65847	0.0027725	0.729856	XGU32913.1	30S ribosomal protein S16	Translation
	lcl_CP169293.1_gene_803	hfq	1.6526	0.00450054	0.724738	XGU32847.1	RNA chaperone Hfq	Translation
	lcl_CP169293.1_gene_312	rpsD	1.63115	0.000107184	0.705891	XGU32387.1	30S ribosomal protein S4	Translation
	lcl_CP169293.1_gene_2295	fnbB	1.56483	0.00176082	0.646007	XGU31637.1	fibronectin-binding protein FnbB	Adhesion / Binding
	lcl_CP169293.1_gene_863	sucD	-0.666352	0.00480025	-0.585643	XGU32905.1	succinate--CoA ligase subunit alpha	Metabolism
	lcl_CP169293.1_gene_1859	pflA	-0.648095	0.00023706	-0.625724	XGU31249.1	pyruvate formate-lyase-activating protein	Metabolism
	lcl_CP169293.1_gene_537	srrB	-0.647985	0.00508619	-0.625968	XGU32603.1	two-component system sensor histidine kinase SrrB	Signal Transduction
	lcl_CP169293.1_gene_2656	cdaA	-0.647672	0.00227393	-0.626664	XGU31967.1	diadenylate cyclase CdaA	Signal Transduction
	lcl_CP169293.1_gene_1918	cap8M	-0.605116	0.00234145	-0.724716	XGU31304.1	type 8 capsular polysaccharide synthesis protein Cap8M	Virulence
	lcl_CP169293.1_gene_1931	adhE	-0.604952	0.00056699	-0.725107	XGU31315.1	bifunctional acetaldehyde-CoA/alcohol dehydrogenase	Metabolism
	lcl_CP169293.1_gene_649	rnpB	-0.602505	0.00296267	-0.730954		RNase P RNA component class B	Transcription
	lcl_CP169293.1_gene_1735	glpT	-0.599523	0.00487491	-0.738112	XGU31130.1	glycerol-3-phosphate transporter	Transport
	lcl_CP169293.1_gene_42	pmtC	-0.589752	0.00497051	-0.761819	XGU32171.1	phenol-soluble modulin export ABC transporter ATP-binding protein PmtC	Transport
	lcl_CP169293.1_gene_1848	nikA	-0.585559	0.00155574	-0.772113	XGU31239.1	nickel ABC transporter substrate-binding protein	Transport
	lcl_CP169293.1_gene_1066	sspB	-0.585257	0.00263794	-0.772857	XGU33102.1	cysteine protease staphopain B	Translation
	lcl_CP169293.1_gene_1860	pflB	-0.584665	9.27043e-05	-0.774318	XGU31250.1	formate C-acetyltransferase	Metabolism
	lcl_CP169293.1_gene_1065	sspA	-0.581864	0.00248321	-0.781247	XGU33101.1	Glu-specific serine endopeptidase SspA	Virulence
	lcl_CP169293.1_gene_238	pckA	-0.572062	0.0020086	-0.805756	XGU32317.1	phosphoenolpyruvate carboxykinase (ATP)	Signal Transduction
	lcl_CP169293.1_gene_1184	dltB	-0.571135	0.00518458	-0.808096	XGU33213.1	PG:teichoic acid D-alanyltransferase DltB	Virulence
	lcl_CP169293.1_gene_2132	sasF	-0.565866	0.00361411	-0.821467	XGU31483.1	cell-wall-anchored protein SasF	Virulence
	lcl_CP169293.1_gene_2601	hysA	-0.564354	0.00197106	-0.825327	XGU31924.1	hyaluronate lyase HysA	Virulence
	lcl_CP169293.1_gene_737	mprF	-0.556954	0.00262918	-0.84437	XGU32789.1	bifunctional lysylphosphatidylglycerol flippase/synthetase MprF	Transcription
	lcl_CP169293.1_gene_2299	sasG	-0.555271	0.000785008	-0.848737		LPXTG-anchored surface protein SasG	Virulence
	lcl_CP169293.1_gene_2789	agrD	-0.541625	0.00451925	-0.884633	XGU32087.1	cyclic lactone autoinducer peptide AgrD	Quorum Sensing
	lcl_CP169293.1_gene_1243	ssrA	-0.539513	0.00059271	-0.890271		transfer-messenger RNA	Translation
	lcl_CP169293.1_gene_2787	agrA	-0.530189	0.00475216	-0.915421	XGU32085.1	quorum-sensing response regulator AgrA	Quorum Sensing
	lcl_CP169293.1_gene_491	gcvT	-0.528641	0.00390719	-0.919639	XGU32558.1	glycine cleavage system aminomethyltransferase GcvT	Metabolism
	lcl_CP169293.1_gene_1060	atl	-0.523028	0.00390795	-0.935039	XGU33096.1	bifunctional autolysin	virulence
	lcl_CP169293.1_gene_424	pxpA	-0.521235	0.000497067	-0.939994	XGU32494.1	5-oxoprolinase subunit PxpA	Metabolism
	lcl_CP169293.1_gene_1515	radA	-0.51994	0.0013931	-0.943582	XGU30949.1	DNA repair protein RadA	Transcription
	lcl_CP169293.1_gene_2788	agrC	-0.519289	0.00237442	-0.945391	XGU32086.1	quorum-sensing sensor histidine kinase AgrC	Quorum Sensing
	lcl_CP169293.1_gene_2380	sbi	-0.516196	0.0034163	-0.954009	XGU31716.1	immunoglobulin-binding protein Sbi	virulence
	lcl_CP169293.1_gene_492	gcvPA	-0.493242	0.000722211	-1.01963	XGU32559.1	aminomethyl-transferring glycine dehydrogenase subunit GcvPA	Metabolism
	lcl_CP169293.1_gene_1901	ausA	-0.485569	0.00231999	-1.04225		aureusimine non-ribosomal peptide synthetase AusA	Translation
	lcl_CP169293.1_gene_2725	thiD	-0.479002	0.000683666	-1.0619	XGU32029.1	bifunctional hydroxymethylpyrimidine kinase/phosphomethylpyrimidine kinase	Signal Transduction
	lcl_CP169293.1_gene_2790	agrB	-0.477714	0.000880468	-1.06578	XGU32088.1	accessory gene regulator AgrB	Quorum Sensing
	lcl_CP169293.1_gene_2127	asp2	-0.468236	0.00146573	-1.09469	XGU33515.1	accessory Sec system protein Asp2	Virulence
	lcl_CP169293.1_gene_1900	ausB	-0.467102	0.000445394	-1.09819	XGU31288.1	aureusimine biosynthesis 4'-phosphopantetheinyl transferase AusB	Metabolism
	lcl_CP169293.1_gene_1889	mupG	-0.465466	4.58739e-05	-1.10325	XGU31279.1	6-phospho-N-acetylmuramidase	Virulence
	lcl_CP169293.1_gene_2128	asp3	-0.464603	0.00433782	-1.10593	XGU31479.1	accessory Sec system protein Asp3	Virulence
	lcl_CP169293.1_gene_1888	murQ	-0.462327	2.31842e-05	-1.11302	XGU31278.1	N-acetylmuramic acid 6-phosphate etherase	Metabolism
	lcl_CP169293.1_gene_493	gcvPB	-0.461592	0.000147902	-1.11531	XGU32560.1	aminomethyl-transferring glycine dehydrogenase subunit GcvPB	Metabolism
	lcl_CP169293.1_gene_724	trpA	-0.449806	0.000253375	-1.15263	XGU32778.1	tryptophan synthase subunit alpha	Metabolism
	lcl_CP169293.1_gene_26	sak	-0.444022	2.16773e-05	-1.1713	XGU32158.1	staphylokinase	Signal Transduction
	lcl_CP169293.1_gene_2726	thiM	-0.441725	0.000231312	-1.17878	XGU32030.1	hydroxyethylthiazole kinase	Signal Transduction
	lcl_CP169293.1_gene_1331	pfkB	-0.428763	0.000246913	-1.22175	XGU33355.1	1-phosphofructokinase	Signal Transduction
	lcl_CP169293.1_gene_943	argF	-0.418199	0.000728662	-1.25774	XGU32982.1	ornithine carbamoyltransferase	Metabolism
	lcl_CP169293.1_gene_942	arcC	-0.409611	0.000460444	-1.28767	XGU32981.1	carbamate kinase	Signal Transduction
	lcl_CP169293.1_gene_1752	lip2	-0.398646	0.000113294	-1.32682	XGU31146.1	YSIRK domain-containing triacylglycerol lipase Lip2/Geh	Virulence
	lcl_CP169293.1_gene_1400	mntC	-0.396423	1.9991e-05	-1.33489	XGU33423.1	manganese ABC transporter substrate-binding lipoprotein MntC	Transport
	lcl_CP169293.1_gene_2727	thiE	-0.391518	0.00010241	-1.35285	XGU32031.1	thiamine phosphate synthase	Metabolism
	lcl_CP169293.1_gene_2240	clpL	-0.370571	2.05831e-06	-1.43218	XGU31587.1	ATP-dependent Clp protease ATP-binding subunit ClpL	Translation
	lcl_CP169293.1_gene_2404	cobA	-0.359809	3.54803e-06	-1.4747	XGU31738.1	uroporphyrinogen-III C-methyltransferase	Metabolism
	lcl_CP169293.1_gene_1425	adhP	-0.348767	2.77278e-06	-1.51966	XGU33446.1	alcohol dehydrogenase AdhP	Metabolism
	lcl_CP169293.1_gene_725	trpB	-0.348448	2.17519e-06	-1.52099		tryptophan synthase subunit beta	Metabolism
	lcl_CP169293.1_gene_2611	lacA	-0.345876	1.18125e-05	-1.53167	XGU31933.1	galactose-6-phosphate isomerase subunit LacA	Metabolism
	lcl_CP169293.1_gene_1716	metE	-0.341036	0.000729014	-1.552	XGU31113.1	5-methyltetrahydropteroyltriglutamate--homocysteine S-methyltransferase	Metabolism
	lcl_CP169293.1_gene_2612	lacB	-0.331322	2.16768e-05	-1.59369	XGU31934.1	galactose-6-phosphate isomerase subunit LacB	Metabolism
	lcl_CP169293.1_gene_2403	nirD	-0.314891	1.55797e-07	-1.66707	XGU31737.1	nitrite reductase small subunit NirD	Metabolism
	lcl_CP169293.1_gene_260	ribE	-0.311528	1.01036e-06	-1.68257	XGU32338.1	6%2C7-dimethyl-8-ribityllumazine synthase	Metabolism
	lcl_CP169293.1_gene_2613	lacC	-0.309715	3.90125e-06	-1.69099	XGU31935.1	tagatose-6-phosphate kinase	Signal Transduction
	lcl_CP169293.1_gene_257	ribD	-0.2921	7.42378e-07	-1.77547	XGU32335.1	bifunctional diaminohydroxyphosphoribosylaminopyrimidine deaminase/5-amino-6-(5-phosphoribosylamino)uracil reductase RibD	Metabolism
	lcl_CP169293.1_gene_1714	metC	-0.289517	0.000120099	-1.78828	XGU31111.1	cystathionine beta-lyase MetC	Metabolism
	lcl_CP169293.1_gene_2614	lacD	-0.281826	1.042e-06	-1.82713	XGU31936.1	tagatose-bisphosphate aldolase	Metabolism
	lcl_CP169293.1_gene_727	trpC	-0.280966	1.93637e-06	-1.83153	XGU32780.1	indole-3-glycerol phosphate synthase TrpC	Metabolism
	lcl_CP169293.1_gene_259	ribB	-0.278098	5.25884e-07	-1.84633	XGU32337.1	3%2C4-dihydroxy-2-butanone-4-phosphate synthase	Metabolism
	lcl_CP169293.1_gene_728	trpD	-0.273045	1.48461e-07	-1.87279	XGU32781.1	anthranilate phosphoribosyltransferase	Metabolism
	lcl_CP169293.1_gene_2402	nirB	-0.25939	1.03653e-09	-1.94681	XGU31736.1	nitrite reductase large subunit NirB	Metabolism
	gene number	gene ID	Fold change FC (2)	pvalue	log2FoldChange	Protein ID	Product	Functional class
(ii) Unannotated genes genes only lack an assigned name but whose protein product has been identified and has a known biological function	lcl_CP169293.1_gene_2071	Unknown	3.4716	5.8399e-07	1.7956	XGU31435.1	cold-shock protein	Stress Response
	lcl_CP169293.1_gene_1817	Unknown	2.40763	0.000368198	1.26761	XGU31208.1	glucose PTS transporter subunit IIA	Transport
	lcl_CP169293.1_gene_2287	Unknown	2.25051	5.94005e-05	1.17025	XGU31630.1	GTP pyrophosphokinase family protein	Signal Transduction
	lcl_CP169293.1_gene_2035	Unknown	2.14227	0.00025898	1.09914	XGU31402.1	MrcB family domain-containing protein	Adhesion / Binding
	lcl_CP169293.1_gene_1830	Unknown	2.12067	0.0023834	1.08452	XGU31221.1	alcohol dehydrogenase catalytic domain-containing protein	Metabolism
	lcl_CP169293.1_gene_1703	Unknown	2.06974	0.000894087	1.04945	XGU31100.1	tyrosine-type recombinase/integrase	Transcription
	lcl_CP169293.1_gene_1704	Unknown	2.0368	0.000555783	1.0263	XGU31101.1	Abi family protein	Defense / Virulence
	lcl_CP169293.1_gene_2618	Unknown	1.99143	0.000397347	0.993806	XGU31940.1	alpha/beta hydrolase	Stress response
	lcl_CP169293.1_gene_1603	Unknown	1.98683	0.000958006	0.990469	XGU31016.1	methionine ABC transporter permease	Transport
	lcl_CP169293.1_gene_2549	Unknown	1.8709	0.00237648	0.903733	XGU31875.1	GRP family sugar transporter	Transport
	lcl_CP169293.1_gene_2600	Unknown	1.85774	0.000674544	0.893547	XGU31923.1	M23 family metallopeptidase	Adhesion / Binding
	lcl_CP169293.1_gene_2609	Unknown	1.85357	0.00208381	0.890306	XGU31931.1	NAD-dependent protein deacylase	Translation
	lcl_CP169293.1_gene_473	Unknown	1.83443	0.00248418	0.87533	XGU32540.1	Fur family transcriptional regulator	Transcription
	lcl_CP169293.1_gene_1669	Unknown	1.81941	0.00194367	0.863469	XGU31071.1	NDxxF motif lipoprotein	Adhesion / Binding
	lcl_CP169293.1_gene_2734	Unknown	1.7456	0.000516996	0.803721	XGU32038.1	FtsW/RodA/SpoVE family cell cycle protein	Adhesion / Binding
	lcl_CP169293.1_gene_1164	Unknown	1.74026	0.00303609	0.799302	XGU33193.1	kinase-associated lipoprotein B	Signal Transduction
	lcl_CP169293.1_gene_2478	Unknown	1.73788	0.00395122	0.797332	XGU31805.1	SRPBCC domain-containing protein	Adhesion / binding
	lcl_CP169293.1_gene_1113	Unknown	1.71921	0.00211221	0.781746	XGU33144.1	GTP pyrophosphokinase family protein	Signal Transduction
	lcl_CP169293.1_gene_1195	Unknown	1.62944	0.00212363	0.704373	XGU33224.1	sulfite exporter TauE/SafE family protein	Translation
	lcl_CP169293.1_gene_1112	Unknown	1.61419	0.00210939	0.69081	XGU33143.1	NAD kinase	Signal Transduction
	lcl_CP169293.1_gene_328	Unknown	1.59579	0.00259294	0.67427	XGU32402.1	DRTGG domain-containing protein	Adhesion / binding
	lcl_CP169293.1_gene_2811	Unknown	1.59209	0.00329276	0.670924	XGU32104.1	type II toxin-antitoxin system PemK/MazF family toxin	Persistence
	lcl_CP169293.1_gene_2779	Unknown	1.57173	0.00411118	0.65235	XGU32077.1	redox-sensing transcriptional repressor Rex	Stress response
	lcl_CP169293.1_gene_203	Unknown	-0.660741	0.00396949	-0.597843	XGU32286.1	lantibiotic protection ABC transporter ATP-binding subunit	Transport
	lcl_CP169293.1_gene_2383	Unknown	-0.657951	0.0035679	-0.603948	XGU31719.1	2%2C3-diphosphoglycerate-dependent phosphoglycerate mutase	Metabolism
	lcl_CP169293.1_gene_1158	Unknown	-0.620228	0.00339806	-0.68913	XGU33187.1	glycerophosphodiester phosphodiesterase	Metabolism
	lcl_CP169293.1_gene_2638	Unknown	-0.620228	0.00265416	-0.68913	XGU31959.1	hemolysin III family protein	Virulence
	lcl_CP169293.1_gene_1841	Unknown	-0.60509	0.00359222	-0.724778	XGU31232.1	PTS transporter subunit EIIC	Transport
	lcl_CP169293.1_gene_2344	Unknown	-0.600274	0.00220987	-0.736306	XGU31682.1	carboxylesterase family protein	Metabolism
	lcl_CP169293.1_gene_1514	Unknown	-0.591549	0.00252188	-0.75743	XGU30948.1	PIN/TRAM domain-containing protein	Transcription
	lcl_CP169293.1_gene_2206	Unknown	-0.59134	0.00388082	-0.75794	XGU31555.1	alpha/beta hydrolase	Metabolism
	lcl_CP169293.1_gene_2475	Unknown	-0.588823	0.000459308	-0.764094	XGU31802.1	SDR family oxidoreductase	Metabolism
	lcl_CP169293.1_gene_1026	Unknown	-0.585584	0.00501352	-0.772052	XGU33063.1	cytochrome d ubiquinol oxidase subunit II	Metabolism
	lcl_CP169293.1_gene_2513	Unknown	-0.583736	0.00263401	-0.776611	XGU31839.1	urease accessory protein UreF	Metabolism
	lcl_CP169293.1_gene_1198	Unknown	-0.579927	0.00488529	-0.786058	XGU33227.1	NAD(P)H-dependent flavin oxidoreductase	Metabolism
	lcl_CP169293.1_gene_514	Unknown	-0.57367	0.00185232	-0.801707	XGU32581.1	aromatic acid exporter family protein	Transport
	lcl_CP169293.1_gene_1887	Unknown	-0.557401	0.000367497	-0.843213	XGU31277.1	PTS transporter subunit EIIC	Transport
	lcl_CP169293.1_gene_1949	Unknown	-0.552393	0.000831646	-0.856232	XGU31329.1	superoxide dismutase	Stress Response
	lcl_CP169293.1_gene_297	Unknown	-0.549959	0.000840002	-0.862605	XGU32373.1	formate--tetrahydrofolate ligase	Metabolism
	lcl_CP169293.1_gene_425	Unknown	-0.540977	0.000141871	-0.88636	XGU32495.1	NRAMP family divalent metal transporter	Transport
	lcl_CP169293.1_gene_1803	Unknown	-0.52763	0.0014477	-0.922403	XGU31195.1	ABC transporter ATP-binding protein	Transport
	lcl_CP169293.1_gene_423	Unknown	-0.503649	0.000409607	-0.989509	XGU32493.1	acetyl/propionyl/methylcrotonyl-CoA carboxylase subunit alpha	Metabolism
	lcl_CP169293.1_gene_230	Unknown	-0.494996	1.13694e-05	-1.01451	XGU32311.1	excalibur calcium-binding domain-containing protein	Transcription
	lcl_CP169293.1_gene_2671	Unknown	-0.49441	0.000518501	-1.01622	XGU31979.1	transcriptional regulator	Transcription
	lcl_CP169293.1_gene_421	Unknown	-0.49019	0.000661069	-1.02859	XGU32491.1	biotin-dependent carboxyltransferase family protein	Metabolism
	lcl_CP169293.1_gene_1199	Unknown	-0.489314	3.6106e-05	-1.03117	XGU33228.1	hemolysin family protein	Virulence
	lcl_CP169293.1_gene_2438	Unknown	-0.480504	0.000743335	-1.05738	XGU31768.1	LytTR family DNA-binding domain-containing protein	Transcription
	lcl_CP169293.1_gene_422	Unknown	-0.479544	0.000385665	-1.06026	XGU32492.1	acetyl-CoA carboxylase biotin carboxyl carrier protein subunit	Metabolism
	lcl_CP169293.1_gene_2269	Unknown	-0.474609	0.000256331	-1.07519	XGU31615.1	D-lactate dehydrogenase	Metabolism
	lcl_CP169293.1_gene_1398	Unknown	-0.474048	0.000567018	-1.0769	XGU33421.1	metal ABC transporter ATP-binding protein	Transport
	lcl_CP169293.1_gene_1330	Unknown	-0.472147	0.000576539	-1.08269	XGU33354.1	fructose-specific PTS transporter subunit EIIC	Transport
	lcl_CP169293.1_gene_652	Unknown	-0.46987	0.00107676	-1.08967	XGU32712.1	PepSY-associated TM helix domain-containing protein	Transcription
	lcl_CP169293.1_gene_1332	Unknown	-0.468811	0.00389379	-1.09292	XGU33356.1	DeoR/GlpR family DNA-binding transcription regulator	Transcription
	lcl_CP169293.1_gene_2359	Unknown	-0.468008	0.000102448	-1.0954	XGU31696.1	amino acid permease	Transport
	lcl_CP169293.1_gene_1399	Unknown	-0.454778	0.000169626	-1.13677	XGU33422.1	metal ABC transporter permease	Transport
	lcl_CP169293.1_gene_2414	Unknown	-0.448174	0.00160559	-1.15787	XGU33525.1	nitrate/nitrite transporter	Transport
	lcl_CP169293.1_gene_1717	Unknown	-0.447804	0.000889283	-1.15906	XGU31114.1	cyclase family protein	Signal Transduction
	lcl_CP169293.1_gene_578	Unknown	-0.443851	0.00233039	-1.17185	XGU32641.1	phage portal protein	Virulence
	lcl_CP169293.1_gene_1232	Unknown	-0.434121	0.00104125	-1.20383	XGU33260.1	thermonuclease family protein	Virulence
	lcl_CP169293.1_gene_1912	Unknown	-0.432435	0.000683271	-1.20944	XGU31298.1	aldehyde dehydrogenase family protein	Metabolism
	lcl_CP169293.1_gene_1845	Unknown	-0.432026	2.77643e-06	-1.21081	XGU31236.1	globin domain-containing protein	Stress Response
	lcl_CP169293.1_gene_1977	Unknown	-0.416689	0.000572177	-1.26296	XGU31356.1	oleate hydratase	Metabolism
	lcl_CP169293.1_gene_2248	Unknown	-0.409777	0.00469971	-1.28709	XGU31595.1	sterile alpha motif-like domain-containing protein	Transcription
	lcl_CP169293.1_gene_1761	Unknown	-0.404856	0.00101715	-1.30452	XGU31155.1	carbohydrate kinase	Signal Transduction
	lcl_CP169293.1_gene_2352	Unknown	-0.388403	2.68059e-05	-1.36437	XGU31690.1	ABC transporter permease	Transport
	lcl_CP169293.1_gene_258	Unknown	-0.385603	0.00235755	-1.37481	XGU32336.1	riboflavin synthase	Metabolism
	lcl_CP169293.1_gene_1759	Unknown	-0.371834	0.000214345	-1.42727	XGU31153.1	NupC/NupG family nucleoside CNT transporter	Transport
	lcl_CP169293.1_gene_2351	Unknown	-0.346348	7.45605e-06	-1.52971	XGU31689.1	osmoprotectant ABC transporter substrate-binding protein	Transport
	lcl_CP169293.1_gene_726	Unknown	-0.337951	2.68943e-05	-1.56511	XGU32779.1	phosphoribosylanthranilate isomerase	Metabolism
	lcl_CP169293.1_gene_2615	Unknown	-0.336323	2.9209e-05	-1.57208	XGU31937.1	PTS lactose/cellobiose transporter subunit IIA	Transport
	lcl_CP169293.1_gene_1760	Unknown	-0.333708	1.91768e-05	-1.58334	XGU31154.1	pseudouridine-5'-phosphate glycosidase	Transcription
	lcl_CP169293.1_gene_2349	Unknown	-0.322511	2.62765e-06	-1.63258	XGU31687.1	betaine/proline/choline family ABC transporter ATP-binding protein	Transport
	lcl_CP169293.1_gene_1715	Unknown	-0.313087	0.000275485	-1.67536	XGU31112.1	bifunctional homocysteine S-methyltransferase/methylenetetrahydrofolate reductase	Metabolism
	lcl_CP169293.1_gene_1713	Unknown	-0.300084	0.000157342	-1.73656	XGU31110.1	PLP-dependent transferase	Metabolism
	lcl_CP169293.1_gene_2616	Unknown	-0.293927	5.8895e-07	-1.76647	XGU31938.1	lactose-specific PTS transporter subunit EIIC	Transport

## Sheet: S4
Title : Proteomics data from exoproteome and proteome of NSA739 in response to Adh2															Fold Change threshold	1.5											Fold Change threshold	1.5		Normalized SC
						Exoproteome												Proteome												Exoproteome						Proteome
					Number_of_spectra	81299	80977	78485	82133	81015	84385	Number_of_spectra	103871	102754	105720	101957	100064	102522
					Mascot pvalue (FDR=0.0100)	0.0036	0.0031	0.0027	0.0038	0.0026	0.0041	Mascot pvalue (FDR=0.0100)	0.005	0.0062	0.0062	0.006	0.0056	0.0058
					Number_of_PSMs	20572	19831	17285	21189	18784	24451	Number_of_PSMs	48836	49014	50415	48074	46148	47707
					Number_of_pepILseqs(PSMs)	8638	8140	7321	7927	7418	9334						Number_of_pepILseqs(PSMs)	15635	15848	16441	15181	15266	15815
					Total SC	20572	19831	17285	21189	18784	24451						Total SC	48836	49014	50415	48074	46148	47707
						['E08322_MS24-071_Exo_PBS_R1.raw']	['E08323_MS24-071_Exo_PBS_R2.raw']	['E08324_MS24-071_Exo_PBS_R3.raw']	['E08325_MS24-071_Exo_Adh2_R1.raw']	['E08326_MS24-071_Exo_Adh2_R2.raw']	['E08327_MS24-071_Exo_Adh2_R3.raw']							['E08328_MS24-071_Prot_PBS_R1.raw']	['E08329_MS24-071_Prot_PBS_R2.raw']	['E08330_MS24-071_Prot_PBS_R3.raw']	['E08331_MS24-071_Prot_Adh2_R1.raw']	['E08332_MS24-071_Prot_Adh2_R2.raw']	['E08333_MS24-071_Prot_Adh2_R3.raw']							['E08322_MS24-071_Exo_PBS_R1.raw']	['E08323_MS24-071_Exo_PBS_R2.raw']	['E08324_MS24-071_Exo_PBS_R3.raw']	['E08325_MS24-071_Exo_Adh2_R1.raw']	['E08326_MS24-071_Exo_Adh2_R2.raw']	['E08327_MS24-071_Exo_Adh2_R3.raw']	['E08328_MS24-071_Prot_PBS_R1.raw']	['E08329_MS24-071_Prot_PBS_R2.raw']	['E08330_MS24-071_Prot_PBS_R3.raw']	['E08331_MS24-071_Prot_Adh2_R1.raw']	['E08332_MS24-071_Prot_Adh2_R2.raw']	['E08333_MS24-071_Prot_Adh2_R3.raw']
Group	Accession	Description	mass	Database(s)	Organism origin [Superkingdom]	SC pON, F234899.dat	SC pON, F234900.dat	SC pON, F234902.dat	SC pON, F234903.dat	SC pON, F234905.dat	SC pON, F234906.dat	fold	Fold Change	LOG2(FC)*sign	(Ttest)p value		SC pON, F234908.dat	SC pON, F234910.dat	SC pON, F234911.dat	SC pON, F234912.dat	SC pON, F234913.dat	SC pON, F234914.dat	fold	Tfold	LOG2(Tfold)*sign	p value		SC pON, F234899.dat	SC pON, F234900.dat	SC pON, F234902.dat	SC pON, F234903.dat	SC pON, F234905.dat	SC pON, F234906.dat	SC pON, F234908.dat	SC pON, F234910.dat	SC pON, F234911.dat	SC pON, F234912.dat	SC pON, F234913.dat	SC pON, F234914.dat
4	QUY64439.1	Adh2_iron-containing alcohol dehydrogenase [Helcococcus kunzii]	42414.8	MS24-071_Adh2_Swissprot-human_Saureus-NSA739	Helcococcus kunzii [Bacteria]	8	8	12	1429	1544	1724	151.613	151.613	7.24425	0.00302284		27	13	4	72	73	92	5.10638	5.10638	2.3523	0.00232917		0.0388878	0.0403409	0.0694244	6.74407	8.21976	7.05084	0.0552871	0.026523	0.00793415	0.149769	0.158187	0.192844
873	XGU31793.1	aldose epimerase family protein [Staphylococcus aureus]	39312.2	MS24-071_Adh2_Swissprot-human_Saureus-NSA739	Staphylococcus aureus [Bacteria]	3	3	2	1	1	2	0.636364	-1.57143	-0.652077	0.0474207		7	7	10	12	6	8	1.07407	1.07407	0.103093	0.762871		0.0145829	0.0151278	0.0115707	0.00471943	0.00532368	0.00817962	0.0143337	0.0142816	0.0198354	0.0249615	0.0130016	0.016769
70	XGU31888.1	30S ribosomal protein S3 [Staphylococcus aureus]	24085	MS24-071_Adh2_Swissprot-human_Saureus-NSA739	Staphylococcus aureus [Bacteria]	26	25	24	41	33	42	1.52564	1.52564	0.609416	0.0362955		159	162	175	190	166	172	1.06413	1.06413	0.089672	0.296829		0.126385	0.126065	0.138849	0.193497	0.175681	0.171772	0.325579	0.330518	0.347119	0.395224	0.359712	0.360534
326	XGU31825.1	FAD-dependent monooxygenase [Staphylococcus aureus]	42092.1	MS24-071_Adh2_Swissprot-human_Saureus-NSA739	Staphylococcus aureus [Bacteria]	2	1	2	3	3	4	1.625	1.625	0.70044	0.0241101		50	48	52	56	44	46	0.973856	-1.02685	-0.0382193	0.759546		0.00972195	0.00504261	0.0115707	0.0141583	0.015971	0.0163592	0.102383	0.0979312	0.103144	0.116487	0.0953454	0.0964219
554	XGU32879.1	riboflavin biosynthesis protein RibF [Staphylococcus aureus]	36725.8	MS24-071_Adh2_Swissprot-human_Saureus-NSA739	Staphylococcus aureus [Bacteria]	1	1	2	3	3	3	1.71429	1.71429	0.777608	0.0377496		26	23	22	27	21	27	1.05405	1.05405	0.0759489	0.604563		0.00486098	0.00504261	0.0115707	0.0141583	0.015971	0.0122694	0.0532394	0.0469254	0.0436378	0.0561634	0.0455058	0.0565955
206	XGU31599.1	pyruvate oxidase [Staphylococcus aureus]	63888.4	MS24-071_Adh2_Swissprot-human_Saureus-NSA739	Staphylococcus aureus [Bacteria]	3	3	5	8	6	10	1.92857	1.92857	0.947533	0.0433079		89	90	84	87	80	84	0.954887	-1.04724	-0.0665977	0.219841		0.0145829	0.0151278	0.0289268	0.0377554	0.0319421	0.0408981	0.182243	0.183621	0.166617	0.180971	0.173355	0.176075
673	XGU31431.1	nucleoid occlusion protein [Staphylococcus aureus]	32177.2	MS24-071_Adh2_Swissprot-human_Saureus-NSA739	Staphylococcus aureus [Bacteria]	0	1	0	2	1	2	2	2	1	0.0474207		19	20	16	20	17	17	0.982759	-1.01754	-0.025091	0.841923		0	0.00504261	0	0.00943886	0.00532368	0.00817962	0.0389057	0.0408047	0.0317366	0.0416025	0.036838	0.0356342
677	XGU32908.1	ribosome biogenesis GTPase YlqF [Staphylococcus aureus]	33416.8	MS24-071_Adh2_Swissprot-human_Saureus-NSA739	Staphylococcus aureus [Bacteria]	1	0	0	2	2	3	2.5	2.5	1.32193	0.0132356		21	20	17	14	16	18	0.836066	-1.19608	-0.258312	0.116229		0.00486098	0	0	0.00943886	0.0106474	0.0122694	0.0430011	0.0408047	0.0337201	0.0291218	0.0346711	0.0377303
1368	sp|P60709|ACTB_HUMAN	Actin, cytoplasmic 1 OS=Homo sapiens OX=9606 GN=ACTB PE=1 SV=1	42051.9	MS24-071_Adh2_Swissprot-human_Saureus-NSA739	Homo sapiens [Eukaryota]	7	5	5	1	1	1	0.3	-3.33333	-1.73697	0.0198039		0	0	0	0	0	0						0.0340268	0.0252131	0.0289268	0.00471943	0.00532368	0.00408981	0	0	0	0	0	0
1642	XGU33256.1	lipoprotein N-acylation protein LnsA [Staphylococcus aureus]	21912.3	MS24-071_Adh2_Swissprot-human_Saureus-NSA739	Staphylococcus aureus [Bacteria]	1	2	2	0	0	0	0.375	-2.66667	-1.41504	0.0377496		0	0	0	0	0	0						0.00486098	0.0100852	0.0115707	0	0	0	0	0	0	0	0	0
1209	sp|P05160|F13B_HUMAN	Coagulation factor XIII B chain OS=Homo sapiens OX=9606 GN=F13B PE=1 SV=3	77742	MS24-071_Adh2_Swissprot-human_Saureus-NSA739	Homo sapiens [Eukaryota]	5	6	4	3	3	1	0.555556	-1.8	-0.847997	0.0400537		0	0	0	0	0	0						0.0243049	0.0302557	0.0231415	0.0141583	0.015971	0.00408981	0	0	0	0	0	0
1278	sp|P01594|KV133_HUMAN	Immunoglobulin kappa variable 1-33 OS=Homo sapiens OX=9606 GN=IGKV1-33 PE=1 SV=2	13011.3	MS24-071_Adh2_Swissprot-human_Saureus-NSA739	Homo sapiens [Eukaryota]	4	4	3	2	2	2	0.642857	-1.55556	-0.63743	0.0377496		0	0	0	0	0	0						0.0194439	0.0201704	0.0173561	0.00943886	0.0106474	0.00817962	0	0	0	0	0	0
1194	sp|Q9UL16|CFA45_HUMAN	Cilia- and flagella-associated protein 45 OS=Homo sapiens OX=9606 GN=CFAP45 PE=1 SV=2	65803.3	MS24-071_Adh2_Swissprot-human_Saureus-NSA739	Homo sapiens [Eukaryota]	0	0	0	9	8	7	9	9	3.16993	0.00516799		0	0	0	0	0	0						0	0	0	0.0424749	0.0425894	0.0286287	0	0	0	0	0	0
1040	sp|P04114|APOB_HUMAN	Apolipoprotein B-100 OS=Homo sapiens OX=9606 GN=APOB PE=1 SV=3	516648	MS24-071_Adh2_Swissprot-human_Saureus-NSA739	Homo sapiens [Eukaryota]	2	3	1	0	0	0	0.333333	-3	-1.58496	0.0741799		9	12	1	1	4	4	0.48	-2.08333	-1.05889	0.316762		0.00972195	0.0151278	0.00578536	0	0	0	0.018429	0.0244828	0.00198354	0.00208013	0.00866776	0.00838451
724	XGU32223.1	YtxH domain-containing protein [Staphylococcus aureus]	10315.6	MS24-071_Adh2_Swissprot-human_Saureus-NSA739	Staphylococcus aureus [Bacteria]	0	1	2	0	0	1	0.666667	-1.5	-0.584963	0.386809		14	10	13	16	23	18	1.5	1.5	0.584963	0.0644819		0	0.00504261	0.0115707	0	0	0.00408981	0.0286674	0.0204023	0.025786	0.033282	0.0498396	0.0377303
805	sp|P02751|FINC_HUMAN	Fibronectin OS=Homo sapiens OX=9606 GN=FN1 PE=1 SV=5	275742	MS24-071_Adh2_Swissprot-human_Saureus-NSA739	Homo sapiens [Eukaryota]	9	4	14	8	4	34	1.63333	1.63333	0.707819	0.576406		1	1	0	0	0	0	0.6	-1.66667	-0.736966	0.183503		0.0437488	0.0201704	0.0809951	0.0377554	0.0212947	0.139054	0.00204767	0.00204023	0	0	0	0
953	XGU32056.1	anti-sigma factor antagonist [Staphylococcus aureus]	12197.1	MS24-071_Adh2_Swissprot-human_Saureus-NSA739	Staphylococcus aureus [Bacteria]	1	1	4	2	0	1	0.666667	-1.5	-0.584963	0.446539		5	6	6	8	8	7	1.3	1.3	0.378512	0.0132356		0.00486098	0.00504261	0.0231415	0.00943886	0	0.00408981	0.0102383	0.0122414	0.0119012	0.016641	0.0173355	0.0146729
964	XGU32243.1	phosphoglycerate dehydrogenase [Staphylococcus aureus]	35987.9	MS24-071_Adh2_Swissprot-human_Saureus-NSA739	Staphylococcus aureus [Bacteria]	0	0	0	0	0	2	1.66667	1.66667	0.736966	0.42265		6	7	7	9	8	8	1.21739	1.21739	0.283793	0.0241101		0	0	0	0	0	0.00817962	0.012286	0.0142816	0.0138848	0.0187211	0.0173355	0.016769
613	XGU31675.1	YehR family lipoprotein [Staphylococcus aureus]	17471.3	MS24-071_Adh2_Swissprot-human_Saureus-NSA739	Staphylococcus aureus [Bacteria]	0	0	0	1	0	3	2.33333	2.33333	1.22239	0.269703		19	21	21	24	23	22	1.125	1.125	0.169925	0.0400537		0	0	0	0.00471943	0	0.0122694	0.0389057	0.0428449	0.0416543	0.049923	0.0498396	0.0461148
449	XGU32931.1	serine/threonine protein kinase Stk1 [Staphylococcus aureus]	74431.5	MS24-071_Adh2_Swissprot-human_Saureus-NSA739	Staphylococcus aureus [Bacteria]	0	0	0	2	0	2	2.33333	2.33333	1.22239	0.183503		43	39	35	28	31	31	0.775	-1.29032	-0.367732	0.0436281		0	0	0	0.00943886	0	0.00817962	0.0880498	0.0795691	0.0694238	0.0582435	0.0671752	0.06498
859	XGU31207.1	6-phospho-beta-glucosidase [Staphylococcus aureus]	54760.9	MS24-071_Adh2_Swissprot-human_Saureus-NSA739	Staphylococcus aureus [Bacteria]	1	0	0	0	2	1	1.5	1.5	0.584963	0.386809		10	12	13	8	9	8	0.736842	-1.35714	-0.440573	0.0493723		0.00486098	0	0	0	0.0106474	0.00408981	0.0204767	0.0244828	0.025786	0.016641	0.0195025	0.016769
858	XGU31614.1	Cof-type HAD-IIB family hydrolase [Staphylococcus aureus]	30581.2	MS24-071_Adh2_Swissprot-human_Saureus-NSA739	Staphylococcus aureus [Bacteria]	1	1	2	0	0	0	0.428571	-2.33333	-1.22239	0.057191		11	9	9	10	9	12	1.0625	1.0625	0.0874628	0.581288		0.00486098	0.00504261	0.0115707	0	0	0	0.0225244	0.0183621	0.0178518	0.0208013	0.0195025	0.0251535
590	XGU30883.1	hypothiocyanous acid reductase MerA [Staphylococcus aureus]	48557.7	MS24-071_Adh2_Swissprot-human_Saureus-NSA739	Staphylococcus aureus [Bacteria]	3	2	0	0	0	1	0.5	-2	-1	0.266693		24	25	23	22	23	19	0.893333	-1.1194	-0.16273	0.143248		0.0145829	0.0100852	0	0	0	0.00408981	0.0491441	0.0510058	0.0456213	0.0457628	0.0498396	0.0398264
465	XGU33353.1	N-acetylglucosamine-6-phosphate deacetylase [Staphylococcus aureus]	43088.7	MS24-071_Adh2_Swissprot-human_Saureus-NSA739	Staphylococcus aureus [Bacteria]	3	2	3	0	0	3	0.545455	-1.83333	-0.874469	0.232151		30	35	29	31	32	36	1.05155	1.05155	0.0725125	0.527556		0.0145829	0.0100852	0.0173561	0	0	0.0122694	0.0614301	0.0714082	0.0575226	0.0644839	0.0693421	0.0754606
815	XGU31894.1	type Z 30S ribosomal protein S14 [Staphylococcus aureus]	7522.92	MS24-071_Adh2_Swissprot-human_Saureus-NSA739	Staphylococcus aureus [Bacteria]	1	3	2	1	0	1	0.555556	-1.8	-0.847997	0.133583		9	12	9	12	13	10	1.15152	1.15152	0.203533	0.280425		0.00486098	0.0151278	0.0115707	0.00471943	0	0.00408981	0.018429	0.0244828	0.0178518	0.0249615	0.0281702	0.0209613
868	XGU33146.1	CYTH domain-containing protein [Staphylococcus aureus]	23377.1	MS24-071_Adh2_Swissprot-human_Saureus-NSA739	Staphylococcus aureus [Bacteria]	2	3	1	0	0	2	0.555556	-1.8	-0.847997	0.206526		8	8	9	9	9	12	1.17857	1.17857	0.237039	0.232151		0.00972195	0.0151278	0.00578536	0	0	0.00817962	0.0163814	0.0163219	0.0178518	0.0187211	0.0195025	0.0251535
708	XGU31968.1	YbbR-like domain-containing protein [Staphylococcus aureus]	34603.4	MS24-071_Adh2_Swissprot-human_Saureus-NSA739	Staphylococcus aureus [Bacteria]	2	0	0	0	0	0	0.6	-1.66667	-0.736966	0.42265		18	18	17	17	15	16	0.910714	-1.09804	-0.13493	0.0824417		0.00972195	0	0	0	0	0	0.0368581	0.0367242	0.0337201	0.0353622	0.0325041	0.0335381
791	XGU32460.1	tRNA guanosine(34) transglycosylase Tgt [Staphylococcus aureus]	43838.7	MS24-071_Adh2_Swissprot-human_Saureus-NSA739	Staphylococcus aureus [Bacteria]	1	1	0	0	0	0	0.6	-1.66667	-0.736966	0.183503		12	13	19	11	9	14	0.787234	-1.27027	-0.345135	0.28238		0.00486098	0.00504261	0	0	0	0	0.024572	0.026523	0.0376872	0.0228814	0.0195025	0.0293458
985	XGU32883.1	RNase P modulator RnpM [Staphylococcus aureus]	11090	MS24-071_Adh2_Swissprot-human_Saureus-NSA739	Staphylococcus aureus [Bacteria]	0	1	1	0	0	0	0.6	-1.66667	-0.736966	0.183503		5	8	5	9	10	6	1.33333	1.33333	0.415037	0.212161		0	0.00504261	0.00578536	0	0	0	0.0102383	0.0163219	0.00991768	0.0187211	0.0216694	0.0125768
1015	XGU32416.1	bifunctional DNA-formamidopyrimidine glycosylase/DNA-(apurinic or apyrimidinic site) lyase [Staphylococcus aureus]	33732.4	MS24-071_Adh2_Swissprot-human_Saureus-NSA739	Staphylococcus aureus [Bacteria]	1	1	0	0	0	0	0.6	-1.66667	-0.736966	0.183503		6	5	8	5	5	9	1	1	0	1		0.00486098	0.00504261	0	0	0	0	0.012286	0.0102012	0.0158683	0.0104006	0.0108347	0.0188652
1200	XGU31419.1	histidine ammonia-lyase [Staphylococcus aureus]	56268.9	MS24-071_Adh2_Swissprot-human_Saureus-NSA739	Staphylococcus aureus [Bacteria]	1	1	0	0	0	0	0.6	-1.66667	-0.736966	0.183503		6	5	1	3	0	6	0.8	-1.25	-0.321928	0.687662		0.00486098	0.00504261	0	0	0	0	0.012286	0.0102012	0.00198354	0.00624038	0	0.0125768
264	XGU32317.1	phosphoenolpyruvate carboxykinase (ATP) [Staphylococcus aureus]	59511.2	MS24-071_Adh2_Swissprot-human_Saureus-NSA739	Staphylococcus aureus [Bacteria]	27	24	10	8	10	19	0.625	-1.6	-0.678072	0.279555		61	65	46	42	36	56	0.782857	-1.27737	-0.353179	0.200842		0.131246	0.121023	0.0578536	0.0377554	0.0532368	0.0777064	0.124908	0.132615	0.0912427	0.0873653	0.0780099	0.117383
842	XGU33067.1	phosphocarrier protein HPr [Staphylococcus aureus]	9489.75	MS24-071_Adh2_Swissprot-human_Saureus-NSA739	Staphylococcus aureus [Bacteria]	1	1	3	0	0	2	0.625	-1.6	-0.678072	0.348641		8	10	9	11	12	10	1.2	1.2	0.263034	0.070484		0.00486098	0.00504261	0.0173561	0	0	0.00817962	0.0163814	0.0204023	0.0178518	0.0228814	0.0260033	0.0209613
847	XGU32861.1	2-oxoacid:ferredoxin oxidoreductase subunit beta [Staphylococcus aureus]	31539.7	MS24-071_Adh2_Swissprot-human_Saureus-NSA739	Staphylococcus aureus [Bacteria]	1	2	2	1	0	1	0.625	-1.6	-0.678072	0.101192		10	11	11	8	10	9	0.857143	-1.16667	-0.222392	0.0824417		0.00486098	0.0100852	0.0115707	0.00471943	0	0.00408981	0.0204767	0.0224426	0.0218189	0.016641	0.0216694	0.0188652
849	XGU32535.1	Nif3-like dinuclear metal center hexameric protein [Staphylococcus aureus]	41240.9	MS24-071_Adh2_Swissprot-human_Saureus-NSA739	Staphylococcus aureus [Bacteria]	3	1	1	1	0	1	0.625	-1.6	-0.678072	0.273893		9	11	10	12	8	9	0.969697	-1.03125	-0.0443941	0.819372		0.0145829	0.00504261	0.00578536	0.00471943	0	0.00408981	0.018429	0.0224426	0.0198354	0.0249615	0.0173355	0.0188652
963	XGU32320.1	aldo/keto reductase [Staphylococcus aureus]	31508.9	MS24-071_Adh2_Swissprot-human_Saureus-NSA739	Staphylococcus aureus [Bacteria]	2	2	1	1	0	1	0.625	-1.6	-0.678072	0.101192		5	10	7	6	5	8	0.88	-1.13636	-0.184425	0.594189		0.00972195	0.0100852	0.00578536	0.00471943	0	0.00408981	0.0102383	0.0204023	0.0138848	0.0124808	0.0108347	0.016769
725	XGU31258.1	Gfo/Idh/MocA family protein [Staphylococcus aureus]	39497.3	MS24-071_Adh2_Swissprot-human_Saureus-NSA739	Staphylococcus aureus [Bacteria]	4	2	2	0	2	2	0.636364	-1.57143	-0.652077	0.2302		13	14	15	14	15	15	1.04444	1.04444	0.0627358	0.386809		0.0194439	0.0100852	0.0115707	0	0.0106474	0.00817962	0.0266197	0.0285633	0.029753	0.0291218	0.0325041	0.0314419
510	XGU31616.1	NAD(P)H-dependent oxidoreductase [Staphylococcus aureus]	25429.7	MS24-071_Adh2_Swissprot-human_Saureus-NSA739	Staphylococcus aureus [Bacteria]	9	5	9	6	3	5	0.653846	-1.52941	-0.612977	0.144659		20	29	26	23	25	24	0.961538	-1.04	-0.0565835	0.744606		0.0437488	0.0252131	0.0520683	0.0283166	0.015971	0.0204491	0.0409534	0.0591668	0.051572	0.0478429	0.0541735	0.0503071
768	XGU32574.1	transcriptional regulator AhrC/ArgR [Staphylococcus aureus]	17258.1	MS24-071_Adh2_Swissprot-human_Saureus-NSA739	Staphylococcus aureus [Bacteria]	0	1	2	0	0	1	0.666667	-1.5	-0.584963	0.386809		11	14	12	14	17	13	1.175	1.175	0.232661	0.198875		0	0.00504261	0.0115707	0	0	0.00408981	0.0225244	0.0285633	0.0238024	0.0291218	0.036838	0.0272497
936	XGU33347.1	DoxX family membrane protein [Staphylococcus aureus]	17653.5	MS24-071_Adh2_Swissprot-human_Saureus-NSA739	Staphylococcus aureus [Bacteria]	0	1	2	0	0	1	0.666667	-1.5	-0.584963	0.386809		7	9	11	9	7	4	0.766667	-1.30435	-0.383329	0.280287		0	0.00504261	0.0115707	0	0	0.00408981	0.0143337	0.0183621	0.0218189	0.0187211	0.0151686	0.00838451
1167	XGU33185.1	argininosuccinate synthase [Staphylococcus aureus]	44712.8	MS24-071_Adh2_Swissprot-human_Saureus-NSA739	Staphylococcus aureus [Bacteria]	1	2	0	0	0	1	0.666667	-1.5	-0.584963	0.386809		4	5	2	4	0	7	1	1	0	1		0.00486098	0.0100852	0	0	0	0.00408981	0.00819068	0.0102012	0.00396707	0.00832051	0	0.0146729
177	XGU33061.1	ribonuclease J1 [Staphylococcus aureus]	62858.1	MS24-071_Adh2_Swissprot-human_Saureus-NSA739	Staphylococcus aureus [Bacteria]	6	5	8	9	6	15	1.5	1.5	0.584963	0.298557		95	94	106	100	100	96	1.00336	1.00336	0.00483315	0.940869		0.0291659	0.0252131	0.0462829	0.0424749	0.0319421	0.0613472	0.194529	0.191782	0.210255	0.208013	0.216694	0.201228
219	XGU32914.1	signal recognition particle protein [Staphylococcus aureus]	50672.4	MS24-071_Adh2_Swissprot-human_Saureus-NSA739	Staphylococcus aureus [Bacteria]	0	0	3	2	2	2	1.5	1.5	0.584963	0.42265		84	82	94	83	74	78	0.904943	-1.10504	-0.144101	0.148169		0	0	0.0173561	0.00943886	0.0106474	0.00817962	0.172004	0.167299	0.186452	0.17265	0.160354	0.163498
235	XGU32533.1	RNA polymerase sigma factor RpoD [Staphylococcus aureus]	42144.9	MS24-071_Adh2_Swissprot-human_Saureus-NSA739	Staphylococcus aureus [Bacteria]	5	11	7	14	9	13	1.5	1.5	0.584963	0.138311		68	68	73	66	62	66	0.929245	-1.07614	-0.105869	0.0823021		0.0243049	0.0554687	0.0404975	0.066072	0.0479131	0.0531676	0.139242	0.138736	0.144798	0.137288	0.13435	0.138344
363	XGU32536.1	DEAD/DEAH box helicase [Staphylococcus aureus]	51220.1	MS24-071_Adh2_Swissprot-human_Saureus-NSA739	Staphylococcus aureus [Bacteria]	0	0	1	1	1	1	1.5	1.5	0.584963	0.183503		46	45	53	40	40	47	0.884354	-1.13077	-0.177305	0.174451		0	0	0.00578536	0.00471943	0.00532368	0.00408981	0.0941928	0.0918105	0.105127	0.0832051	0.0866776	0.098518
400	XGU33090.1	cytochrome aa3 quinol oxidase subunit I [Staphylococcus aureus]	75534.7	MS24-071_Adh2_Swissprot-human_Saureus-NSA739	Staphylococcus aureus [Bacteria]	0	0	1	2	0	1	1.5	1.5	0.584963	0.386809		47	36	47	38	38	29	0.81203	-1.23148	-0.300395	0.156201		0	0	0.00578536	0.00943886	0	0.00408981	0.0962405	0.0734484	0.0932262	0.0790448	0.0823438	0.0607877
473	XGU31071.1	NDxxF motif lipoprotein [Staphylococcus aureus]	23706.3	MS24-071_Adh2_Swissprot-human_Saureus-NSA739	Staphylococcus aureus [Bacteria]	3	1	3	3	3	6	1.5	1.5	0.584963	0.247612		30	30	31	33	30	27	0.989362	-1.01075	-0.01543	0.866473		0.0145829	0.00504261	0.0173561	0.0141583	0.015971	0.0245389	0.0614301	0.061207	0.0614896	0.0686442	0.0650082	0.0565955
580	XGU31371.1	tRNA dihydrouridine synthase [Staphylococcus aureus]	37857.5	MS24-071_Adh2_Swissprot-human_Saureus-NSA739	Staphylococcus aureus [Bacteria]	4	4	1	3	4	8	1.5	1.5	0.584963	0.343871		24	19	22	16	20	20	0.867647	-1.15254	-0.20482	0.20335		0.0194439	0.0201704	0.00578536	0.0141583	0.0212947	0.0327185	0.0491441	0.0387644	0.0436378	0.033282	0.0433388	0.0419226
643	XGU33143.1	NAD kinase [Staphylococcus aureus]	30863.7	MS24-071_Adh2_Swissprot-human_Saureus-NSA739	Staphylococcus aureus [Bacteria]	0	0	1	2	0	1	1.5	1.5	0.584963	0.386809		19	21	22	22	18	19	0.953846	-1.04839	-0.0681715	0.542175		0	0	0.00578536	0.00943886	0	0.00408981	0.0389057	0.0428449	0.0436378	0.0457628	0.0390049	0.0398264
698	XGU31723.1	amino acid ABC transporter permease [Staphylococcus aureus]	26482.4	MS24-071_Adh2_Swissprot-human_Saureus-NSA739	Staphylococcus aureus [Bacteria]	1	0	0	1	1	1	1.5	1.5	0.584963	0.183503		19	17	16	19	15	16	0.963636	-1.03774	-0.0534393	0.679833		0.00486098	0	0	0.00471943	0.00532368	0.00408981	0.0389057	0.034684	0.0317366	0.0395224	0.0325041	0.0335381
759	XGU31903.1	translation initiation factor IF-1 [Staphylococcus aureus]	8274.33	MS24-071_Adh2_Swissprot-human_Saureus-NSA739	Staphylococcus aureus [Bacteria]	0	1	4	4	1	4	1.5	1.5	0.584963	0.443305		11	10	11	13	17	13	1.31429	1.31429	0.394279	0.102982		0	0.00504261	0.0231415	0.0188777	0.00532368	0.0163592	0.0225244	0.0204023	0.0218189	0.0270416	0.036838	0.0272497
777	XGU33144.1	GTP pyrophosphokinase family protein [Staphylococcus aureus]	25279.9	MS24-071_Adh2_Swissprot-human_Saureus-NSA739	Staphylococcus aureus [Bacteria]	1	1	1	2	1	3	1.5	1.5	0.584963	0.225403		13	13	13	12	10	13	0.904762	-1.10526	-0.14439	0.269703		0.00486098	0.00504261	0.00578536	0.00943886	0.00532368	0.0122694	0.0266197	0.026523	0.025786	0.0249615	0.0216694	0.0272497
813	XGU32690.1	3-phosphoshikimate 1-carboxyvinyltransferase [Staphylococcus aureus]	47087.7	MS24-071_Adh2_Swissprot-human_Saureus-NSA739	Staphylococcus aureus [Bacteria]	0	1	0	1	1	1	1.5	1.5	0.584963	0.183503		12	13	12	10	10	13	0.9	-1.11111	-0.152003	0.313273		0	0.00504261	0	0.00471943	0.00532368	0.00408981	0.024572	0.026523	0.0238024	0.0208013	0.0216694	0.0272497
861	XGU31982.1	SDR family oxidoreductase [Staphylococcus aureus]	24031.2	MS24-071_Adh2_Swissprot-human_Saureus-NSA739	Staphylococcus aureus [Bacteria]	1	0	0	1	0	2	1.5	1.5	0.584963	0.386809		9	11	9	9	8	14	1.0625	1.0625	0.0874628	0.761586		0.00486098	0	0	0.00471943	0	0.00817962	0.018429	0.0224426	0.0178518	0.0187211	0.0173355	0.0293458
896	XGU31177.1	TIGR01741 family protein [Staphylococcus aureus]	19776.4	MS24-071_Adh2_Swissprot-human_Saureus-NSA739	Staphylococcus aureus [Bacteria]	2	1	0	2	0	4	1.5	1.5	0.584963	0.496055		8	9	12	8	10	11	1	1	0	1		0.00972195	0.00504261	0	0.00943886	0	0.0163592	0.0163814	0.0183621	0.0238024	0.016641	0.0216694	0.0230574
905	XGU32564.1	hypothetical protein ACEY2J_02485 [Staphylococcus aureus]	21516.2	MS24-071_Adh2_Swissprot-human_Saureus-NSA739	Staphylococcus aureus [Bacteria]	0	1	0	1	1	1	1.5	1.5	0.584963	0.183503		9	8	8	7	10	10	1.07143	1.07143	0.0995357	0.581315		0	0.00504261	0	0.00471943	0.00532368	0.00408981	0.018429	0.0163219	0.0158683	0.0145609	0.0216694	0.0209613
1301	XGU32014.1	F0F1 ATP synthase subunit C [Staphylococcus aureus]	6974.85	MS24-071_Adh2_Swissprot-human_Saureus-NSA739	Staphylococcus aureus [Bacteria]	1	1	1	2	1	3	1.5	1.5	0.584963	0.225403		1	1	1	2	2	0	1.16667	1.16667	0.222392	0.666667		0.00486098	0.00504261	0.00578536	0.00943886	0.00532368	0.0122694	0.00204767	0.00204023	0.00198354	0.00416025	0.00433388	0
142	XGU32041.1	DEAD/DEAH box helicase [Staphylococcus aureus]	56906.8	MS24-071_Adh2_Swissprot-human_Saureus-NSA739	Staphylococcus aureus [Bacteria]	6	4	12	9	12	14	1.52	1.52	0.604071	0.212655		121	123	127	127	113	119	0.967914	-1.03315	-0.0470486	0.438305		0.0291659	0.0201704	0.0694244	0.0424749	0.0638842	0.0572574	0.247768	0.250949	0.251909	0.264176	0.244864	0.249439
110	XGU32523.1	flotillin-like protein FloA [Staphylococcus aureus]	35159.7	MS24-071_Adh2_Swissprot-human_Saureus-NSA739	Staphylococcus aureus [Bacteria]	10	7	19	19	17	21	1.53846	1.53846	0.621488	0.183856		144	150	133	148	142	136	0.997674	-1.00233	-0.00335901	0.959103		0.0486098	0.0352983	0.109922	0.0896692	0.0905026	0.0858861	0.294864	0.306035	0.26381	0.307859	0.307706	0.285073
703	XGU32534.1	tRNA (adenine(22)-N(1))-methyltransferase TrmK [Staphylococcus aureus]	25663.5	MS24-071_Adh2_Swissprot-human_Saureus-NSA739	Staphylococcus aureus [Bacteria]	4	3	1	3	3	8	1.54545	1.54545	0.628031	0.365779		12	11	16	15	14	14	1.09524	1.09524	0.131245	0.476793		0.0194439	0.0151278	0.00578536	0.0141583	0.015971	0.0327185	0.024572	0.0224426	0.0317366	0.0312019	0.0303372	0.0293458
436	XGU33421.1	metal ABC transporter ATP-binding protein [Staphylococcus aureus]	28177.8	MS24-071_Adh2_Swissprot-human_Saureus-NSA739	Staphylococcus aureus [Bacteria]	2	2	2	2	4	5	1.55556	1.55556	0.63743	0.199359		31	34	35	31	36	36	1.02913	1.02913	0.0414199	0.654349		0.00972195	0.0100852	0.0115707	0.00943886	0.0212947	0.0204491	0.0634778	0.0693679	0.0694238	0.0644839	0.0780099	0.0754606
247	XGU32003.1	transcription termination factor Rho [Staphylococcus aureus]	49927.2	MS24-071_Adh2_Swissprot-human_Saureus-NSA739	Staphylococcus aureus [Bacteria]	3	3	3	6	4	6	1.58333	1.58333	0.662965	0.0728274		68	69	73	71	64	68	0.967136	-1.03398	-0.0482091	0.413701		0.0145829	0.0151278	0.0173561	0.0283166	0.0212947	0.0245389	0.139242	0.140776	0.144798	0.147689	0.138684	0.142537
469	XGU32943.1	NFACT family protein [Staphylococcus aureus]	65751.7	MS24-071_Adh2_Swissprot-human_Saureus-NSA739	Staphylococcus aureus [Bacteria]	1	1	0	1	1	3	1.6	1.6	0.678072	0.273893		37	32	37	27	30	32	0.844037	-1.18478	-0.244622	0.063581		0.00486098	0.00504261	0	0.00471943	0.00532368	0.0122694	0.0757638	0.0652875	0.0733909	0.0561634	0.0650082	0.0670761
645	XGU31341.1	3-(L-alanin-3-ylcarbamoyl)-2-[(2-aminoethylcarbamoyl)methyl]-2-hydroxypropanoate synthase SbnF [Staphylococcus aureus]	71906.4	MS24-071_Adh2_Swissprot-human_Saureus-NSA739	(2-aminoethylcarbamoyl)methyl;Staphylococcus aureus [Bacteria]	1	1	0	1	1	3	1.6	1.6	0.678072	0.273893		22	20	18	17	18	23	0.968254	-1.03279	-0.0465426	0.77837		0.00486098	0.00504261	0	0.00471943	0.00532368	0.0122694	0.0450487	0.0408047	0.0357037	0.0353622	0.0390049	0.048211
731	XGU32889.1	isoprenyl transferase [Staphylococcus aureus]	29886.4	MS24-071_Adh2_Swissprot-human_Saureus-NSA739	Staphylococcus aureus [Bacteria]	1	0	1	1	2	2	1.6	1.6	0.678072	0.101192		12	17	16	18	12	14	0.979167	-1.02128	-0.0303736	0.893444		0.00486098	0	0.00578536	0.00471943	0.0106474	0.00817962	0.024572	0.034684	0.0317366	0.0374423	0.0260033	0.0293458
809	XGU31572.1	4,4'-diapophytoene synthase CrtM [Staphylococcus aureus]	34380.1	MS24-071_Adh2_Swissprot-human_Saureus-NSA739	Staphylococcus aureus [Bacteria]	2	0	0	0	1	4	1.6	1.6	0.678072	0.517571		11	12	11	13	7	13	0.972973	-1.02778	-0.0395284	0.883821		0.00972195	0	0	0	0.00532368	0.0163592	0.0225244	0.0244828	0.0218189	0.0270416	0.0151686	0.0272497
586	XGU32338.1	6,7-dimethyl-8-ribityllumazine synthase [Staphylococcus aureus]	16499.7	MS24-071_Adh2_Swissprot-human_Saureus-NSA739	Staphylococcus aureus [Bacteria]	3	3	4	6	3	9	1.61538	1.61538	0.691878	0.261393		18	15	18	25	18	21	1.24074	1.24074	0.311202	0.153678		0.0145829	0.0151278	0.0231415	0.0283166	0.015971	0.0368083	0.0368581	0.0306035	0.0357037	0.0520032	0.0390049	0.0440187
518	XGU32421.1	primosomal protein DnaI [Staphylococcus aureus]	35841.3	MS24-071_Adh2_Swissprot-human_Saureus-NSA739	Staphylococcus aureus [Bacteria]	3	1	1	4	2	4	1.625	1.625	0.70044	0.151835		26	27	30	29	25	29	1	1	0	1		0.0145829	0.00504261	0.00578536	0.0188777	0.0106474	0.0163592	0.0532394	0.0550863	0.0595061	0.0603237	0.0541735	0.0607877
550	XGU32463.1	single-stranded-DNA-specific exonuclease RecJ [Staphylococcus aureus]	85843.3	MS24-071_Adh2_Swissprot-human_Saureus-NSA739	Staphylococcus aureus [Bacteria]	3	2	0	2	3	5	1.625	1.625	0.70044	0.252401		31	27	23	21	20	24	0.809524	-1.23529	-0.304855	0.132662		0.0145829	0.0100852	0	0.00943886	0.015971	0.0204491	0.0634778	0.0550863	0.0456213	0.0436827	0.0433388	0.0503071
567	XGU32489.1	transcription elongation factor GreA [Staphylococcus aureus]	17731.9	MS24-071_Adh2_Swissprot-human_Saureus-NSA739	Staphylococcus aureus [Bacteria]	3	3	5	8	1	11	1.64286	1.64286	0.716207	0.419054		18	17	23	21	25	19	1.11475	1.11475	0.156726	0.413803		0.0145829	0.0151278	0.0289268	0.0377554	0.00532368	0.0449879	0.0368581	0.034684	0.0456213	0.0436827	0.0541735	0.0398264
229	XGU32198.1	DNA helicase PcrA [Staphylococcus aureus]	84248.6	MS24-071_Adh2_Swissprot-human_Saureus-NSA739	Staphylococcus aureus [Bacteria]	1	0	2	2	3	2	1.66667	1.66667	0.736966	0.133583		85	77	84	65	84	72	0.899598	-1.11161	-0.152647	0.271093		0.00486098	0	0.0115707	0.00943886	0.015971	0.00817962	0.174052	0.157098	0.166617	0.135208	0.182023	0.150921
243	XGU31216.1	teichoic acid ribitol-phosphate polymerase TarL [Staphylococcus aureus]	66147.9	MS24-071_Adh2_Swissprot-human_Saureus-NSA739	Staphylococcus aureus [Bacteria]	1	0	2	2	2	3	1.66667	1.66667	0.736966	0.133583		83	73	77	68	73	63	0.877119	-1.1401	-0.189156	0.0776669		0.00486098	0	0.0115707	0.00943886	0.0106474	0.0122694	0.169957	0.148937	0.152732	0.141449	0.158187	0.132056
316	XGU32015.1	F0F1 ATP synthase subunit B [Staphylococcus aureus]	19527.3	MS24-071_Adh2_Swissprot-human_Saureus-NSA739	Staphylococcus aureus [Bacteria]	3	2	4	5	3	9	1.66667	1.66667	0.736966	0.266347		44	49	46	56	52	48	1.11972	1.11972	0.163136	0.119379		0.0145829	0.0100852	0.0231415	0.0235971	0.015971	0.0368083	0.0900975	0.0999714	0.0912427	0.116487	0.112681	0.100614
340	XGU31000.1	DNA polymerase III subunit gamma/tau [Staphylococcus aureus]	63858.5	MS24-071_Adh2_Swissprot-human_Saureus-NSA739	Staphylococcus aureus [Bacteria]	3	3	3	5	5	7	1.66667	1.66667	0.736966	0.057191		49	42	49	44	47	43	0.958042	-1.0438	-0.0618393	0.501635		0.0145829	0.0151278	0.0173561	0.0235971	0.0266184	0.0286287	0.100336	0.0856898	0.0971933	0.0915256	0.101846	0.0901335
364	XGU33292.1	HPr(Ser) kinase/phosphatase [Staphylococcus aureus]	34517.5	MS24-071_Adh2_Swissprot-human_Saureus-NSA739	Staphylococcus aureus [Bacteria]	3	3	0	3	4	5	1.66667	1.66667	0.736966	0.175936		41	42	43	41	39	50	1.03101	1.03101	0.0440552	0.73326		0.0145829	0.0151278	0	0.0141583	0.0212947	0.0204491	0.0839545	0.0856898	0.0852921	0.0852852	0.0845107	0.104806
456	XGU32462.1	protein translocase subunit SecDF [Staphylococcus aureus]	84201.2	MS24-071_Adh2_Swissprot-human_Saureus-NSA739	Staphylococcus aureus [Bacteria]	0	0	0	1	0	1	1.66667	1.66667	0.736966	0.183503		38	34	38	32	31	34	0.884956	-1.13	-0.176323	0.0624139		0	0	0	0.00471943	0	0.00408981	0.0778115	0.0693679	0.0753744	0.066564	0.0671752	0.0712684
463	XGU33474.1	PolC-type DNA polymerase III [Staphylococcus aureus]	163229	MS24-071_Adh2_Swissprot-human_Saureus-NSA739	Staphylococcus aureus [Bacteria]	0	0	0	0	0	2	1.66667	1.66667	0.736966	0.42265		44	31	38	23	34	33	0.801724	-1.24731	-0.318822	0.21057		0	0	0	0	0	0.00817962	0.0900975	0.0632472	0.0753744	0.0478429	0.073676	0.0691722
529	XGU32379.1	lysophospholipid acyltransferase family protein [Staphylococcus aureus]	23116.5	MS24-071_Adh2_Swissprot-human_Saureus-NSA739	Staphylococcus aureus [Bacteria]	0	0	3	2	2	3	1.66667	1.66667	0.736966	0.313273		27	25	24	26	29	30	1.11392	1.11392	0.155651	0.120792		0	0	0.0173561	0.00943886	0.0106474	0.0122694	0.0552871	0.0510058	0.0476049	0.0540833	0.0628413	0.0628839
545	XGU33283.1	TIGR01777 family oxidoreductase [Staphylococcus aureus]	34205.8	MS24-071_Adh2_Swissprot-human_Saureus-NSA739	Staphylococcus aureus [Bacteria]	0	0	0	1	0	1	1.66667	1.66667	0.736966	0.183503		31	25	27	25	25	30	0.965116	-1.03614	-0.0512253	0.701471		0	0	0	0.00471943	0	0.00408981	0.0634778	0.0510058	0.0535555	0.0520032	0.0541735	0.0628839
564	XGU31870.1	efflux RND transporter permease subunit [Staphylococcus aureus]	114631	MS24-071_Adh2_Swissprot-human_Saureus-NSA739	Staphylococcus aureus [Bacteria]	0	0	0	0	1	1	1.66667	1.66667	0.736966	0.183503		33	22	30	23	25	21	0.818182	-1.22222	-0.289507	0.240837		0	0	0	0	0.00532368	0.00408981	0.0675731	0.0448851	0.0595061	0.0478429	0.0541735	0.0440187
766	XGU32269.1	ABC transporter ATP-binding protein [Staphylococcus aureus]	27813.2	MS24-071_Adh2_Swissprot-human_Saureus-NSA739	Staphylococcus aureus [Bacteria]	0	0	0	1	1	0	1.66667	1.66667	0.736966	0.183503		13	13	17	11	14	15	0.934783	-1.06977	-0.0972972	0.607468		0	0	0	0.00471943	0.00532368	0	0.0266197	0.026523	0.0337201	0.0228814	0.0303372	0.0314419
769	XGU31985.1	DUF393 domain-containing protein [Staphylococcus aureus]	16357.4	MS24-071_Adh2_Swissprot-human_Saureus-NSA739	Staphylococcus aureus [Bacteria]	0	0	0	1	0	1	1.66667	1.66667	0.736966	0.183503		12	11	16	16	15	13	1.11905	1.11905	0.162271	0.410439		0	0	0	0.00471943	0	0.00408981	0.024572	0.0224426	0.0317366	0.033282	0.0325041	0.0272497
810	XGU33219.1	DUF86 domain-containing protein [Staphylococcus aureus]	16768.5	MS24-071_Adh2_Swissprot-human_Saureus-NSA739	Staphylococcus aureus [Bacteria]	0	0	0	0	0	2	1.66667	1.66667	0.736966	0.42265		15	12	11	14	7	13	0.902439	-1.10811	-0.148099	0.628863		0	0	0	0	0	0.00817962	0.030715	0.0244828	0.0218189	0.0291218	0.0151686	0.0272497
846	XGU31013.1	hypothetical protein ACEY2J_08000 [Staphylococcus aureus]	9992.6	MS24-071_Adh2_Swissprot-human_Saureus-NSA739	Staphylococcus aureus [Bacteria]	0	0	0	0	0	2	1.66667	1.66667	0.736966	0.42265		10	10	7	13	13	11	1.33333	1.33333	0.415037	0.0585639		0	0	0	0	0	0.00817962	0.0204767	0.0204023	0.0138848	0.0270416	0.0281702	0.0230574
855	XGU32947.1	orotidine-5'-phosphate decarboxylase [Staphylococcus aureus]	25637.3	MS24-071_Adh2_Swissprot-human_Saureus-NSA739	Staphylococcus aureus [Bacteria]	0	0	0	1	0	1	1.66667	1.66667	0.736966	0.183503		9	11	13	11	10	9	0.916667	-1.09091	-0.125531	0.496055		0	0	0	0.00471943	0	0.00408981	0.018429	0.0224426	0.025786	0.0228814	0.0216694	0.0188652
926	XGU32960.1	YggT family protein [Staphylococcus aureus]	11244.3	MS24-071_Adh2_Swissprot-human_Saureus-NSA739	Staphylococcus aureus [Bacteria]	0	0	0	1	0	1	1.66667	1.66667	0.736966	0.183503		10	9	8	9	8	7	0.9	-1.11111	-0.152003	0.287864		0	0	0	0.00471943	0	0.00408981	0.0204767	0.0183621	0.0158683	0.0187211	0.0173355	0.0146729
1047	XGU32477.1	cysteine desulfurase family protein [Staphylococcus aureus]	42515.2	MS24-071_Adh2_Swissprot-human_Saureus-NSA739	Staphylococcus aureus [Bacteria]	0	0	0	1	0	1	1.66667	1.66667	0.736966	0.183503		6	6	6	6	4	6	0.904762	-1.10526	-0.14439	0.42265		0	0	0	0.00471943	0	0.00408981	0.012286	0.0122414	0.0119012	0.0124808	0.00866776	0.0125768
1067	XGU32719.1	ribonuclease HI family protein [Staphylococcus aureus]	15458.7	MS24-071_Adh2_Swissprot-human_Saureus-NSA739	Staphylococcus aureus [Bacteria]	0	0	0	0	0	2	1.66667	1.66667	0.736966	0.42265		5	4	6	7	7	4	1.16667	1.16667	0.222392	0.446539		0	0	0	0	0	0.00817962	0.0102383	0.00816093	0.0119012	0.0145609	0.0151686	0.00838451
1123	XGU32196.1	YerC/YecD family TrpR-related protein [Staphylococcus aureus]	11625.7	MS24-071_Adh2_Swissprot-human_Saureus-NSA739	Staphylococcus aureus [Bacteria]	0	0	0	1	0	1	1.66667	1.66667	0.736966	0.183503		4	5	4	5	6	4	1.125	1.125	0.169925	0.386809		0	0	0	0.00471943	0	0.00408981	0.00819068	0.0102012	0.00793415	0.0104006	0.0130016	0.00838451
1176	XGU32930.1	ribosome small subunit-dependent GTPase A [Staphylococcus aureus]	34040.5	MS24-071_Adh2_Swissprot-human_Saureus-NSA739	Staphylococcus aureus [Bacteria]	0	0	0	1	0	1	1.66667	1.66667	0.736966	0.183503		4	3	4	4	4	4	1.07143	1.07143	0.0995357	0.42265		0	0	0	0.00471943	0	0.00408981	0.00819068	0.0061207	0.00793415	0.00832051	0.00866776	0.00838451
1314	XGU31656.1	single-stranded DNA-binding protein [Staphylococcus aureus]	11165.6	MS24-071_Adh2_Swissprot-human_Saureus-NSA739	Staphylococcus aureus [Bacteria]	0	0	0	1	0	1	1.66667	1.66667	0.736966	0.183503		2	2	2	2	2	3	1.11111	1.11111	0.152003	0.42265		0	0	0	0.00471943	0	0.00408981	0.00409534	0.00408047	0.00396707	0.00416025	0.00433388	0.00628839
531	XGU33417.1	teichoic acids export ABC transporter ATP-binding subunit TagH [Staphylococcus aureus]	29914.8	MS24-071_Adh2_Swissprot-human_Saureus-NSA739	Staphylococcus aureus [Bacteria]	0	0	1	1	2	1	1.75	1.75	0.807355	0.101192		30	30	27	21	28	30	0.911111	-1.09756	-0.134301	0.437729		0	0	0.00578536	0.00471943	0.0106474	0.00408981	0.0614301	0.061207	0.0535555	0.0436827	0.0606744	0.0628839
656	XGU32260.1	YlbF/YmcA family competence regulator [Staphylococcus aureus]	13301.5	MS24-071_Adh2_Swissprot-human_Saureus-NSA739	Staphylococcus aureus [Bacteria]	0	0	1	0	1	3	1.75	1.75	0.807355	0.378531		18	17	19	22	21	19	1.14035	1.14035	0.189478	0.0745884		0	0	0.00578536	0	0.00532368	0.0122694	0.0368581	0.034684	0.0376872	0.0457628	0.0455058	0.0398264
672	XGU33069.1	class I SAM-dependent rRNA methyltransferase [Staphylococcus aureus]	44796.7	MS24-071_Adh2_Swissprot-human_Saureus-NSA739	Staphylococcus aureus [Bacteria]	1	0	0	1	1	2	1.75	1.75	0.807355	0.101192		19	16	19	20	16	20	1.03509	1.03509	0.049753	0.711111		0.00486098	0	0	0.00471943	0.00532368	0.00817962	0.0389057	0.0326437	0.0376872	0.0416025	0.0346711	0.0419226
692	XGU32506.1	ribosome silencing factor [Staphylococcus aureus]	13473.7	MS24-071_Adh2_Swissprot-human_Saureus-NSA739	Staphylococcus aureus [Bacteria]	0	0	1	3	0	1	1.75	1.75	0.807355	0.378531		14	15	16	21	21	16	1.27083	1.27083	0.345775	0.109243		0	0	0.00578536	0.0141583	0	0.00408981	0.0286674	0.0306035	0.0317366	0.0436827	0.0455058	0.0335381
735	XGU32844.1	aminotransferase class I/II-fold pyridoxal phosphate-dependent enzyme [Staphylococcus aureus]	45687.4	MS24-071_Adh2_Swissprot-human_Saureus-NSA739	Staphylococcus aureus [Bacteria]	0	1	0	1	0	3	1.75	1.75	0.807355	0.378531		14	15	15	13	14	19	1.04255	1.04255	0.060121	0.755641		0	0.00504261	0	0.00471943	0	0.0122694	0.0286674	0.0306035	0.029753	0.0270416	0.0303372	0.0398264
800	XGU32188.1	nitric oxide synthase oxygenase [Staphylococcus aureus]	41912	MS24-071_Adh2_Swissprot-human_Saureus-NSA739	Staphylococcus aureus [Bacteria]	1	0	0	0	1	3	1.75	1.75	0.807355	0.378531		13	10	14	14	8	13	0.95	-1.05263	-0.0740006	0.780416		0.00486098	0	0	0	0.00532368	0.0122694	0.0266197	0.0204023	0.0277695	0.0291218	0.0173355	0.0272497
836	XGU32728.1	peptide-methionine (S)-S-oxide reductase MsrA [Staphylococcus aureus]	20745.9	MS24-071_Adh2_Swissprot-human_Saureus-NSA739	Staphylococcus aureus [Bacteria]	0	0	1	1	0	3	1.75	1.75	0.807355	0.378531		9	12	12	11	9	11	0.944444	-1.05882	-0.0824622	0.612748		0	0	0.00578536	0.00471943	0	0.0122694	0.018429	0.0244828	0.0238024	0.0228814	0.0195025	0.0230574
1429	sp|Q05469|LIPS_HUMAN	Hormone-sensitive lipase OS=Homo sapiens OX=9606 GN=LIPE PE=1 SV=4	117323	MS24-071_Adh2_Swissprot-human_Saureus-NSA739	Homo sapiens [Eukaryota]	1	0	0	2	0	2	1.75	1.75	0.807355	0.273893		1	3	0	2	0	0	0.714286	-1.4	-0.485427	0.581288		0.00486098	0	0	0.00943886	0	0.00817962	0.00204767	0.0061207	0	0.00416025	0	0
143	sp|P08779|K1C16_HUMAN	Keratin, type I cytoskeletal 16 OS=Homo sapiens OX=9606 GN=KRT16 PE=1 SV=4	51578.3	MS24-071_Adh2_Swissprot-human_Saureus-NSA739	Homo sapiens [Eukaryota]	4	4	6	12	9	6	1.76471	1.76471	0.819428	0.115874		0	0	0	0	1	0	1.33333	1.33333	0.415037	0.42265		0.0194439	0.0201704	0.0347122	0.0566332	0.0479131	0.0245389	0	0	0	0	0.00216694	0
553	XGU33222.1	lipoyl synthase [Staphylococcus aureus]	35262	MS24-071_Adh2_Swissprot-human_Saureus-NSA739	Staphylococcus aureus [Bacteria]	0	1	1	1	3	2	1.8	1.8	0.847997	0.133583		24	22	34	24	22	26	0.903614	-1.10667	-0.146221	0.553398		0	0.00504261	0.00578536	0.00471943	0.015971	0.00817962	0.0491441	0.0448851	0.0674402	0.049923	0.0476727	0.0544993
944	XGU30970.1	RNA-binding S4 domain-containing protein [Staphylococcus aureus]	9850.39	MS24-071_Adh2_Swissprot-human_Saureus-NSA739	Staphylococcus aureus [Bacteria]	1	1	0	2	2	2	1.8	1.8	0.847997	0.057191		9	4	9	6	9	5	0.92	-1.08696	-0.120294	0.763392		0.00486098	0.00504261	0	0.00943886	0.0106474	0.00817962	0.018429	0.00816093	0.0178518	0.0124808	0.0195025	0.0104806
712	XGU31381.1	ATP-binding protein [Staphylococcus aureus]	45513.7	MS24-071_Adh2_Swissprot-human_Saureus-NSA739	Staphylococcus aureus [Bacteria]	3	0	0	3	2	3	1.83333	1.83333	0.874469	0.232151		14	15	16	14	14	17	1	1	0	1		0.0145829	0	0	0.0141583	0.0106474	0.0122694	0.0286674	0.0306035	0.0317366	0.0291218	0.0303372	0.0356342
157	XGU32059.1	Tex family protein [Staphylococcus aureus]	80941.7	MS24-071_Adh2_Swissprot-human_Saureus-NSA739	Staphylococcus aureus [Bacteria]	10	4	2	6	8	18	1.84211	1.84211	0.881356	0.304422		129	108	115	101	102	101	0.864789	-1.15635	-0.20958	0.121763		0.0486098	0.0201704	0.0115707	0.0283166	0.0425894	0.0736166	0.264149	0.220345	0.228107	0.210093	0.221028	0.211709
628	XGU32501.1	ribosome biogenesis GTPase YqeH [Staphylococcus aureus]	41345.9	MS24-071_Adh2_Swissprot-human_Saureus-NSA739	Staphylococcus aureus [Bacteria]	2	1	1	3	2	5	1.85714	1.85714	0.893085	0.139435		20	19	20	21	16	18	0.935484	-1.06897	-0.0962153	0.457654		0.00972195	0.00504261	0.00578536	0.0141583	0.0106474	0.0204491	0.0409534	0.0387644	0.0396707	0.0436827	0.0346711	0.0377303
284	XGU31766.1	malate dehydrogenase (quinone) [Staphylococcus aureus]	55007.2	MS24-071_Adh2_Swissprot-human_Saureus-NSA739	Staphylococcus aureus [Bacteria]	2	1	2	4	2	6	1.875	1.875	0.906891	0.173309		60	62	59	54	50	66	0.940217	-1.06358	-0.0889337	0.527067		0.00972195	0.00504261	0.0115707	0.0188777	0.0106474	0.0245389	0.12286	0.126494	0.117029	0.112327	0.108347	0.138344
439	XGU32407.1	acetyl-CoA carboxylase carboxyltransferase subunit alpha [Staphylococcus aureus]	35048.1	MS24-071_Adh2_Swissprot-human_Saureus-NSA739	Staphylococcus aureus [Bacteria]	3	2	2	3	4	9	1.9	1.9	0.925999	0.245148		34	32	41	34	28	27	0.836364	-1.19565	-0.257798	0.164657		0.0145829	0.0100852	0.0115707	0.0141583	0.0212947	0.0368083	0.0696208	0.0652875	0.081325	0.0707243	0.0606744	0.0565955
272	XGU32263.1	AAA family ATPase [Staphylococcus aureus]	114408	MS24-071_Adh2_Swissprot-human_Saureus-NSA739	Staphylococcus aureus [Bacteria]	0	0	0	1	0	2	2	2	1	0.225403		80	65	71	53	54	64	0.794521	-1.25862	-0.331844	0.0578895		0	0	0	0.00471943	0	0.00817962	0.163814	0.132615	0.140831	0.110247	0.117015	0.134152
507	XGU31603.1	alpha/beta hydrolase fold domain-containing protein [Staphylococcus aureus]	36824.2	MS24-071_Adh2_Swissprot-human_Saureus-NSA739	Staphylococcus aureus [Bacteria]	0	0	2	2	2	3	2	2	1	0.113145		31	30	37	26	25	27	0.80198	-1.24691	-0.318361	0.0841953		0	0	0.0115707	0.00943886	0.0106474	0.0122694	0.0634778	0.061207	0.0733909	0.0540833	0.0541735	0.0565955
556	XGU32684.1	demethylmenaquinone methyltransferase [Staphylococcus aureus]	27575.9	MS24-071_Adh2_Swissprot-human_Saureus-NSA739	Staphylococcus aureus [Bacteria]	0	0	0	1	0	2	2	2	1	0.225403		23	25	27	26	25	30	1.07692	1.07692	0.106915	0.359282		0	0	0	0.00471943	0	0.00817962	0.0470964	0.0510058	0.0535555	0.0540833	0.0541735	0.0628839
864	XGU33475.1	YggS family pyridoxal phosphate-dependent enzyme [Staphylococcus aureus]	25445.1	MS24-071_Adh2_Swissprot-human_Saureus-NSA739	Staphylococcus aureus [Bacteria]	0	0	0	1	0	2	2	2	1	0.225403		11	11	8	10	11	10	1.0303	1.0303	0.0430687	0.776898		0	0	0	0.00471943	0	0.00817962	0.0225244	0.0224426	0.0158683	0.0208013	0.0238364	0.0209613
167	XGU33293.1	excinuclease ABC subunit UvrA [Staphylococcus aureus]	105987	MS24-071_Adh2_Swissprot-human_Saureus-NSA739	Staphylococcus aureus [Bacteria]	4	1	0	4	1	9	2.125	2.125	1.08746	0.336203		127	111	114	94	106	108	0.876056	-1.14148	-0.190904	0.0904235		0.0194439	0.00504261	0	0.0188777	0.00532368	0.0368083	0.260054	0.226466	0.226123	0.195532	0.229696	0.226382
455	XGU33469.1	YneF family protein [Staphylococcus aureus]	9312.76	MS24-071_Adh2_Swissprot-human_Saureus-NSA739	Staphylococcus aureus [Bacteria]	1	1	1	6	2	5	2.66667	2.66667	1.41504	0.109129		25	19	34	41	43	32	1.46914	1.46914	0.554968	0.0874147		0.00486098	0.00504261	0.00578536	0.0283166	0.0106474	0.0204491	0.0511917	0.0387644	0.0674402	0.0852852	0.0931785	0.0670761
234	XGU32917.1	chromosome segregation protein SMC [Staphylococcus aureus]	136722	MS24-071_Adh2_Swissprot-human_Saureus-NSA739	Staphylococcus aureus [Bacteria]	0	0	0	0	0	6	3	3	1.58496	0.42265		103	73	81	56	75	70	0.784615	-1.27451	-0.349942	0.166525		0	0	0	0	0	0.0245389	0.21091	0.148937	0.160666	0.116487	0.162521	0.146729
143	sp|P13646|K1C13_HUMAN	Keratin, type I cytoskeletal 13 OS=Homo sapiens OX=9606 GN=KRT13 PE=1 SV=4	49899.5	MS24-071_Adh2_Swissprot-human_Saureus-NSA739	Homo sapiens [Eukaryota]	0	0	11	0	0	0	0.214286	-4.66667	-2.22239	0.42265		0	0	0	0	0	0						0	0	0.063639	0	0	0	0	0	0	0	0	0
43	sp|Q7Z794|K2C1B_HUMAN	Keratin, type II cytoskeletal 1b OS=Homo sapiens OX=9606 GN=KRT77 PE=1 SV=3	62148.6	MS24-071_Adh2_Swissprot-human_Saureus-NSA739	Homo sapiens [Eukaryota]	3	0	5	0	0	0	0.272727	-3.66667	-1.87447	0.207882		0	0	0	0	0	0						0.0145829	0	0.0289268	0	0	0	0	0	0	0	0	0
1562	sp|P07900|HS90A_HUMAN	Heat shock protein HSP 90-alpha OS=Homo sapiens OX=9606 GN=HSP90AA1 PE=1 SV=5	85005.8	MS24-071_Adh2_Swissprot-human_Saureus-NSA739	Homo sapiens [Eukaryota]	4	2	1	0	0	0	0.3	-3.33333	-1.73697	0.118083		0	0	0	0	0	0						0.0194439	0.0100852	0.00578536	0	0	0	0	0	0	0	0	0
143	sp|Q15323|K1H1_HUMAN	Keratin, type I cuticular Ha1 OS=Homo sapiens OX=9606 GN=KRT31 PE=1 SV=3	48632.6	MS24-071_Adh2_Swissprot-human_Saureus-NSA739	Homo sapiens [Eukaryota]	0	6	0	0	0	0	0.333333	-3	-1.58496	0.42265		0	0	0	0	0	0						0	0.0302557	0	0	0	0	0	0	0	0	0	0
1609	sp|P22626|ROA2_HUMAN	Heterogeneous nuclear ribonucleoproteins A2/B1 OS=Homo sapiens OX=9606 GN=HNRNPA2B1 PE=1 SV=2	37463.8	MS24-071_Adh2_Swissprot-human_Saureus-NSA739	Homo sapiens [Eukaryota]	4	1	1	0	0	0	0.333333	-3	-1.58496	0.183503		0	0	0	0	0	0						0.0194439	0.00504261	0.00578536	0	0	0	0	0	0	0	0	0
1630	sp|P22090|RS4Y1_HUMAN	Small ribosomal subunit protein eS4, Y isoform 1 OS=Homo sapiens OX=9606 GN=RPS4Y1 PE=1 SV=2	29665.1	MS24-071_Adh2_Swissprot-human_Saureus-NSA739	Homo sapiens [Eukaryota]	5	0	0	0	0	0	0.375	-2.66667	-1.41504	0.42265		0	0	0	0	0	0						0.0243049	0	0	0	0	0	0	0	0	0	0	0
1663	sp|P08238|HS90B_HUMAN	Heat shock protein HSP 90-beta OS=Homo sapiens OX=9606 GN=HSP90AB1 PE=1 SV=4	83554.2	MS24-071_Adh2_Swissprot-human_Saureus-NSA739	Homo sapiens [Eukaryota]	5	0	0	0	0	0	0.375	-2.66667	-1.41504	0.42265		0	0	0	0	0	0						0.0243049	0	0	0	0	0	0	0	0	0	0	0
1674	sp|P29508|SPB3_HUMAN	Serpin B3 OS=Homo sapiens OX=9606 GN=SERPINB3 PE=1 SV=2	44593.6	MS24-071_Adh2_Swissprot-human_Saureus-NSA739	Homo sapiens [Eukaryota]	1	1	3	0	0	0	0.375	-2.66667	-1.41504	0.129612		0	0	0	0	0	0						0.00486098	0.00504261	0.0173561	0	0	0	0	0	0	0	0	0
1671	sp|P04080|CYTB_HUMAN	Cystatin-B OS=Homo sapiens OX=9606 GN=CSTB PE=1 SV=2	11189.6	MS24-071_Adh2_Swissprot-human_Saureus-NSA739	Homo sapiens [Eukaryota]	3	1	0	0	0	0	0.428571	-2.33333	-1.22239	0.269703		0	0	0	0	0	0						0.0145829	0.00504261	0	0	0	0	0	0	0	0	0	0
1699	sp|P61626|LYSC_HUMAN	Lysozyme C OS=Homo sapiens OX=9606 GN=LYZ PE=1 SV=1	16982.5	MS24-071_Adh2_Swissprot-human_Saureus-NSA739	Homo sapiens [Eukaryota]	1	1	2	0	0	0	0.428571	-2.33333	-1.22239	0.057191		0	0	0	0	0	0						0.00486098	0.00504261	0.0115707	0	0	0	0	0	0	0	0	0
1370	sp|P15924|DESP_HUMAN	Desmoplakin OS=Homo sapiens OX=9606 GN=DSP PE=1 SV=3	334021	MS24-071_Adh2_Swissprot-human_Saureus-NSA739	Homo sapiens [Eukaryota]	5	1	3	0	0	3	0.5	-2	-1	0.261899		0	0	0	0	0	0						0.0243049	0.00504261	0.0173561	0	0	0.0122694	0	0	0	0	0	0
1613	XGU31492.1	zinc metalloproteinase aureolysin [Staphylococcus aureus]	56383.9	MS24-071_Adh2_Swissprot-human_Saureus-NSA739	Staphylococcus aureus [Bacteria]	1	3	1	0	0	1	0.5	-2	-1	0.17342		0	0	0	0	0	0						0.00486098	0.0151278	0.00578536	0	0	0.00408981	0	0	0	0	0	0
1710	sp|Q8IYD1|ERF3B_HUMAN	Eukaryotic peptide chain release factor GTP-binding subunit ERF3B OS=Homo sapiens OX=9606 GN=GSPT2 PE=1 SV=2	69466.8	MS24-071_Adh2_Swissprot-human_Saureus-NSA739	Homo sapiens [Eukaryota]	3	0	0	0	0	0	0.5	-2	-1	0.42265		0	0	0	0	0	0						0.0145829	0	0	0	0	0	0	0	0	0	0	0
1713	sp|P20671|H2A1D_HUMAN	Histone H2A type 1-D OS=Homo sapiens OX=9606 GN=H2AC7 PE=1 SV=2	14098.9	MS24-071_Adh2_Swissprot-human_Saureus-NSA739	Homo sapiens [Eukaryota]	3	0	0	0	0	0	0.5	-2	-1	0.42265		0	0	0	0	0	0						0.0145829	0	0	0	0	0	0	0	0	0	0	0
1731	sp|P07339|CATD_HUMAN	Cathepsin D OS=Homo sapiens OX=9606 GN=CTSD PE=1 SV=1	45036.8	MS24-071_Adh2_Swissprot-human_Saureus-NSA739	Homo sapiens [Eukaryota]	0	1	2	0	0	0	0.5	-2	-1	0.225403		0	0	0	0	0	0						0	0.00504261	0.0115707	0	0	0	0	0	0	0	0	0
1734	sp|P68104|EF1A1_HUMAN	Elongation factor 1-alpha 1 OS=Homo sapiens OX=9606 GN=EEF1A1 PE=1 SV=1	50451.2	MS24-071_Adh2_Swissprot-human_Saureus-NSA739	Homo sapiens [Eukaryota]	3	0	0	0	0	0	0.5	-2	-1	0.42265		0	0	0	0	0	0						0.0145829	0	0	0	0	0	0	0	0	0	0	0
1746	sp|P07360|CO8G_HUMAN	Complement component C8 gamma chain OS=Homo sapiens OX=9606 GN=C8G PE=1 SV=3	22434.6	MS24-071_Adh2_Swissprot-human_Saureus-NSA739	Homo sapiens [Eukaryota]	0	0	3	0	0	0	0.5	-2	-1	0.42265		0	0	0	0	0	0						0	0	0.0173561	0	0	0	0	0	0	0	0	0
1752	sp|P14618|KPYM_HUMAN	Pyruvate kinase PKM OS=Homo sapiens OX=9606 GN=PKM PE=1 SV=4	58470.2	MS24-071_Adh2_Swissprot-human_Saureus-NSA739	Homo sapiens [Eukaryota]	3	0	0	0	0	0	0.5	-2	-1	0.42265		0	0	0	0	0	0						0.0145829	0	0	0	0	0	0	0	0	0	0	0
1762	sp|P39748|FEN1_HUMAN	Flap endonuclease 1 OS=Homo sapiens OX=9606 GN=FEN1 PE=1 SV=1	42908.2	MS24-071_Adh2_Swissprot-human_Saureus-NSA739	Homo sapiens [Eukaryota]	3	0	0	0	0	0	0.5	-2	-1	0.42265		0	0	0	0	0	0						0.0145829	0	0	0	0	0	0	0	0	0	0	0
1769	sp|P31944|CASPE_HUMAN	Caspase-14 OS=Homo sapiens OX=9606 GN=CASP14 PE=1 SV=2	27947.1	MS24-071_Adh2_Swissprot-human_Saureus-NSA739	Homo sapiens [Eukaryota]	0	0	3	0	0	0	0.5	-2	-1	0.42265		0	0	0	0	0	0						0	0	0.0173561	0	0	0	0	0	0	0	0	0
43	sp|O43790|KRT86_HUMAN	Keratin, type II cuticular Hb6 OS=Homo sapiens OX=9606 GN=KRT86 PE=1 SV=1	55119.9	MS24-071_Adh2_Swissprot-human_Saureus-NSA739	Homo sapiens [Eukaryota]	2	10	2	2	2	2	0.529412	-1.88889	-0.917538	0.42265		0	0	0	0	0	0						0.00972195	0.0504261	0.0115707	0.00943886	0.0106474	0.00817962	0	0	0	0	0	0
1179	sp|P80108|PHLD_HUMAN	Phosphatidylinositol-glycan-specific phospholipase D OS=Homo sapiens OX=9606 GN=GPLD1 PE=1 SV=3	92905.2	MS24-071_Adh2_Swissprot-human_Saureus-NSA739	Homo sapiens [Eukaryota]	6	5	6	3	1	4	0.55	-1.81818	-0.862496	0.0621469		0	0	0	0	0	0						0.0291659	0.0252131	0.0347122	0.0141583	0.00532368	0.0163592	0	0	0	0	0	0
1509	sp|P23083|HV102_HUMAN	Immunoglobulin heavy variable 1-2 OS=Homo sapiens OX=9606 GN=IGHV1-2 PE=1 SV=2	13190.4	MS24-071_Adh2_Swissprot-human_Saureus-NSA739	Homo sapiens [Eukaryota]	1	4	1	2	0	0	0.555556	-1.8	-0.847997	0.337895		0	0	0	0	0	0						0.00486098	0.0201704	0.00578536	0.00943886	0	0	0	0	0	0	0	0
1578	sp|P0DP06|HVD34_HUMAN	Immunoglobulin heavy variable 4-30-4 OS=Homo sapiens OX=9606 GN=IGHV4-30-4 PE=1 SV=1	13261.7	MS24-071_Adh2_Swissprot-human_Saureus-NSA739	Homo sapiens [Eukaryota]	2	0	2	0	1	0	0.571429	-1.75	-0.807355	0.273893		0	0	0	0	0	0						0.00972195	0	0.0115707	0	0.00532368	0	0	0	0	0	0	0
1641	sp|P01880|IGHD_HUMAN	Immunoglobulin heavy constant delta OS=Homo sapiens OX=9606 GN=IGHD PE=1 SV=4	47926.2	MS24-071_Adh2_Swissprot-human_Saureus-NSA739	Homo sapiens [Eukaryota]	2	2	0	0	1	0	0.571429	-1.75	-0.807355	0.273893		0	0	0	0	0	0						0.00972195	0.0100852	0	0	0.00532368	0	0	0	0	0	0	0
43	sp|P19013|K2C4_HUMAN	Keratin, type II cytoskeletal 4 OS=Homo sapiens OX=9606 GN=KRT4 PE=1 SV=5	56508.5	MS24-071_Adh2_Swissprot-human_Saureus-NSA739	Homo sapiens [Eukaryota]	0	0	2	0	0	0	0.6	-1.66667	-0.736966	0.42265		0	0	0	0	0	0						0	0	0.0115707	0	0	0	0	0	0	0	0	0
801	sp|A0A0J9YX35|HV64D_HUMAN	Immunoglobulin heavy variable 3-64D OS=Homo sapiens OX=9606 GN=IGHV3-64D PE=1 SV=1	12985.4	MS24-071_Adh2_Swissprot-human_Saureus-NSA739	Homo sapiens [Eukaryota]	3	2	2	1	1	1	0.6	-1.66667	-0.736966	0.057191		0	0	0	0	0	0						0.0145829	0.0100852	0.0115707	0.00471943	0.00532368	0.00408981	0	0	0	0	0	0
1281	XGU32100.1	ArgE/DapE family deacylase [Staphylococcus aureus]	45240.6	MS24-071_Adh2_Swissprot-human_Saureus-NSA739	Staphylococcus aureus [Bacteria]	1	1	0	0	0	0	0.6	-1.66667	-0.736966	0.183503		3	3	3	2	2	2	0.75	-1.33333	-0.415037	#DIV/0!		0.00486098	0.00504261	0	0	0	0	0.00614301	0.0061207	0.00595061	0.00416025	0.00433388	0.00419226
1773	sp|P63241|IF5A1_HUMAN	Eukaryotic translation initiation factor 5A-1 OS=Homo sapiens OX=9606 GN=EIF5A PE=1 SV=2	17049.5	MS24-071_Adh2_Swissprot-human_Saureus-NSA739	Homo sapiens [Eukaryota]	2	0	0	0	0	0	0.6	-1.66667	-0.736966	0.42265		0	0	0	0	0	0						0.00972195	0	0	0	0	0	0	0	0	0	0	0
1774	sp|Q13347|EIF3I_HUMAN	Eukaryotic translation initiation factor 3 subunit I OS=Homo sapiens OX=9606 GN=EIF3I PE=1 SV=1	36877.8	MS24-071_Adh2_Swissprot-human_Saureus-NSA739	Homo sapiens [Eukaryota]	2	0	0	0	0	0	0.6	-1.66667	-0.736966	0.42265		0	0	0	0	0	0						0.00972195	0	0	0	0	0	0	0	0	0	0	0
1781	sp|P02545|LMNA_HUMAN	Prelamin-A/C OS=Homo sapiens OX=9606 GN=LMNA PE=1 SV=1	74379.8	MS24-071_Adh2_Swissprot-human_Saureus-NSA739	Homo sapiens [Eukaryota]	2	0	0	0	0	0	0.6	-1.66667	-0.736966	0.42265		0	0	0	0	0	0						0.00972195	0	0	0	0	0	0	0	0	0	0	0
1785	sp|Q00610|CLH1_HUMAN	Clathrin heavy chain 1 OS=Homo sapiens OX=9606 GN=CLTC PE=1 SV=5	193260	MS24-071_Adh2_Swissprot-human_Saureus-NSA739	Homo sapiens [Eukaryota]	2	0	0	0	0	0	0.6	-1.66667	-0.736966	0.42265		0	0	0	0	0	0						0.00972195	0	0	0	0	0	0	0	0	0	0	0
1786	sp|A0A0A0MT36|KVD21_HUMAN	Immunoglobulin kappa variable 6D-21 OS=Homo sapiens OX=9606 GN=IGKV6D-21 PE=3 SV=1	12446.2	MS24-071_Adh2_Swissprot-human_Saureus-NSA739	Homo sapiens [Eukaryota]	0	1	1	0	0	0	0.6	-1.66667	-0.736966	0.183503		0	0	0	0	0	0						0	0.00504261	0.00578536	0	0	0	0	0	0	0	0	0
1788	sp|Q14520|HABP2_HUMAN	Hyaluronan-binding protein 2 OS=Homo sapiens OX=9606 GN=HABP2 PE=1 SV=1	64740.2	MS24-071_Adh2_Swissprot-human_Saureus-NSA739	Homo sapiens [Eukaryota]	0	1	1	0	0	0	0.6	-1.66667	-0.736966	0.183503		0	0	0	0	0	0						0	0.00504261	0.00578536	0	0	0	0	0	0	0	0	0
1794	tr|A0A0A0MT69|A0A0A0MT69_HUMAN	Immunoglobulin kappa joining 4 (Fragment) OS=Homo sapiens OX=9606 GN=IGKJ4 PE=1 SV=1	1248.71	MS24-071_Adh2_Swissprot-human_Saureus-NSA739	Homo sapiens [Eukaryota]	0	1	1	0	0	0	0.6	-1.66667	-0.736966	0.183503		0	0	0	0	0	0						0	0.00504261	0.00578536	0	0	0	0	0	0	0	0	0
1801	sp|O00410|IPO5_HUMAN	Importin-5 OS=Homo sapiens OX=9606 GN=IPO5 PE=1 SV=4	125032	MS24-071_Adh2_Swissprot-human_Saureus-NSA739	Homo sapiens [Eukaryota]	1	1	0	0	0	0	0.6	-1.66667	-0.736966	0.183503		0	0	0	0	0	0						0.00486098	0.00504261	0	0	0	0	0	0	0	0	0	0
1803	sp|P99999|CYC_HUMAN	Cytochrome c OS=Homo sapiens OX=9606 GN=CYCS PE=1 SV=2	11855.2	MS24-071_Adh2_Swissprot-human_Saureus-NSA739	Homo sapiens [Eukaryota]	2	0	0	0	0	0	0.6	-1.66667	-0.736966	0.42265		0	0	0	0	0	0						0.00972195	0	0	0	0	0	0	0	0	0	0	0
1806	sp|P06733|ENOA_HUMAN	Alpha-enolase OS=Homo sapiens OX=9606 GN=ENO1 PE=1 SV=2	47481.4	MS24-071_Adh2_Swissprot-human_Saureus-NSA739	Homo sapiens [Eukaryota]	2	0	0	0	0	0	0.6	-1.66667	-0.736966	0.42265		0	0	0	0	0	0						0.00972195	0	0	0	0	0	0	0	0	0	0	0
1808	sp|P68363|TBA1B_HUMAN	Tubulin alpha-1B chain OS=Homo sapiens OX=9606 GN=TUBA1B PE=1 SV=1	50803.9	MS24-071_Adh2_Swissprot-human_Saureus-NSA739	Homo sapiens [Eukaryota]	2	0	0	0	0	0	0.6	-1.66667	-0.736966	0.42265		0	0	0	0	0	0						0.00972195	0	0	0	0	0	0	0	0	0	0	0
1811	sp|P26641|EF1G_HUMAN	Elongation factor 1-gamma OS=Homo sapiens OX=9606 GN=EEF1G PE=1 SV=3	50429.3	MS24-071_Adh2_Swissprot-human_Saureus-NSA739	Homo sapiens [Eukaryota]	2	0	0	0	0	0	0.6	-1.66667	-0.736966	0.42265		0	0	0	0	0	0						0.00972195	0	0	0	0	0	0	0	0	0	0	0
1827	sp|Q5HYK3|COQ5_HUMAN	2-methoxy-6-polyprenyl-1,4-benzoquinol methylase, mitochondrial OS=Homo sapiens OX=9606 GN=COQ5 PE=1 SV=2	37401.9	MS24-071_Adh2_Swissprot-human_Saureus-NSA739	Homo sapiens [Eukaryota]	1	1	0	0	0	0	0.6	-1.66667	-0.736966	0.183503		0	0	0	0	0	0						0.00486098	0.00504261	0	0	0	0	0	0	0	0	0	0
1835	sp|P09429|HMGB1_HUMAN	High mobility group protein B1 OS=Homo sapiens OX=9606 GN=HMGB1 PE=1 SV=3	25049.2	MS24-071_Adh2_Swissprot-human_Saureus-NSA739	Homo sapiens [Eukaryota]	1	1	0	0	0	0	0.6	-1.66667	-0.736966	0.183503		0	0	0	0	0	0						0.00486098	0.00504261	0	0	0	0	0	0	0	0	0	0
1836	sp|P62805|H4_HUMAN	Histone H4 OS=Homo sapiens OX=9606 GN=H4C1 PE=1 SV=2	11360.4	MS24-071_Adh2_Swissprot-human_Saureus-NSA739	Homo sapiens [Eukaryota]	2	0	0	0	0	0	0.6	-1.66667	-0.736966	0.42265		0	0	0	0	0	0						0.00972195	0	0	0	0	0	0	0	0	0	0	0
1842	sp|A0A1W2PQ72|MSD7_HUMAN	Myb/SANT-like DNA-binding domain-containing protein 7 OS=Homo sapiens OX=9606 GN=MSANTD7 PE=1 SV=1	40135.2	MS24-071_Adh2_Swissprot-human_Saureus-NSA739	Homo sapiens [Eukaryota]	1	1	0	0	0	0	0.6	-1.66667	-0.736966	0.183503		0	0	0	0	0	0						0.00486098	0.00504261	0	0	0	0	0	0	0	0	0	0
1845	XGU32983.1	superantigen-like protein SSL14 [Staphylococcus aureus]	27777.4	MS24-071_Adh2_Swissprot-human_Saureus-NSA739	Staphylococcus aureus [Bacteria]	0	1	1	0	0	0	0.6	-1.66667	-0.736966	0.183503		0	0	0	0	0	0						0	0.00504261	0.00578536	0	0	0	0	0	0	0	0	0
1848	sp|Q13813|SPTN1_HUMAN	Spectrin alpha chain, non-erythrocytic 1 OS=Homo sapiens OX=9606 GN=SPTAN1 PE=1 SV=3	285163	MS24-071_Adh2_Swissprot-human_Saureus-NSA739	Homo sapiens [Eukaryota]	2	0	0	0	0	0	0.6	-1.66667	-0.736966	0.42265		0	0	0	0	0	0						0.00972195	0	0	0	0	0	0	0	0	0	0	0
1849	sp|P12814|ACTN1_HUMAN	Alpha-actinin-1 OS=Homo sapiens OX=9606 GN=ACTN1 PE=1 SV=2	103563	MS24-071_Adh2_Swissprot-human_Saureus-NSA739	Homo sapiens [Eukaryota]	2	0	0	0	0	0	0.6	-1.66667	-0.736966	0.42265		0	0	0	0	0	0						0.00972195	0	0	0	0	0	0	0	0	0	0	0
1140	sp|P27169|PON1_HUMAN	Serum paraoxonase/arylesterase 1 OS=Homo sapiens OX=9606 GN=PON1 PE=1 SV=3	39877.3	MS24-071_Adh2_Swissprot-human_Saureus-NSA739	Homo sapiens [Eukaryota]	7	5	6	4	5	1	0.619048	-1.61538	-0.691878	0.143248		0	0	0	0	0	0						0.0340268	0.0252131	0.0347122	0.0188777	0.0266184	0.00408981	0	0	0	0	0	0
257	sp|P00739|HPTR_HUMAN	Haptoglobin-related protein OS=Homo sapiens OX=9606 GN=HPR PE=1 SV=2	39517.9	MS24-071_Adh2_Swissprot-human_Saureus-NSA739	Homo sapiens [Eukaryota]	10	10	6	3	5	7	0.62069	-1.61111	-0.688056	0.107586		0	0	0	0	0	0						0.0486098	0.0504261	0.0347122	0.0141583	0.0266184	0.0286287	0	0	0	0	0	0
1004	sp|P05156|CFAI_HUMAN	Complement factor I OS=Homo sapiens OX=9606 GN=CFI PE=1 SV=2	68101.5	MS24-071_Adh2_Swissprot-human_Saureus-NSA739	Homo sapiens [Eukaryota]	8	12	6	5	5	5	0.62069	-1.61111	-0.688056	0.173189		0	0	0	0	0	0						0.0388878	0.0605113	0.0347122	0.0235971	0.0266184	0.0204491	0	0	0	0	0	0
1546	sp|P81605|DCD_HUMAN	Dermcidin OS=Homo sapiens OX=9606 GN=DCD PE=1 SV=2	11390.9	MS24-071_Adh2_Swissprot-human_Saureus-NSA739	Homo sapiens [Eukaryota]	2	0	3	1	1	0	0.625	-1.6	-0.678072	0.378531		0	0	0	0	0	0						0.00972195	0	0.0173561	0.00471943	0.00532368	0	0	0	0	0	0	0
1552	sp|P06681|CO2_HUMAN	Complement C2 OS=Homo sapiens OX=9606 GN=C2 PE=1 SV=2	84582.8	MS24-071_Adh2_Swissprot-human_Saureus-NSA739	Homo sapiens [Eukaryota]	3	2	0	1	1	0	0.625	-1.6	-0.678072	0.378531		0	0	0	0	0	0						0.0145829	0.0100852	0	0.00471943	0.00532368	0	0	0	0	0	0	0
801	sp|P01766|HV313_HUMAN	Immunoglobulin heavy variable 3-13 OS=Homo sapiens OX=9606 GN=IGHV3-13 PE=1 SV=2	12669.2	MS24-071_Adh2_Swissprot-human_Saureus-NSA739	Homo sapiens [Eukaryota]	1	1	1	1	0	0	0.666667	-1.5	-0.584963	0.183503		0	0	0	0	0	0						0.00486098	0.00504261	0.00578536	0.00471943	0	0	0	0	0	0	0	0
1244	sp|O43866|CD5L_HUMAN	CD5 antigen-like OS=Homo sapiens OX=9606 GN=CD5L PE=1 SV=1	39602.5	MS24-071_Adh2_Swissprot-human_Saureus-NSA739	Homo sapiens [Eukaryota]	3	5	4	1	3	3	0.666667	-1.5	-0.584963	0.133233		0	0	0	0	0	0						0.0145829	0.0252131	0.0231415	0.00471943	0.015971	0.0122694	0	0	0	0	0	0
1328	sp|A0A0B4J2D9|KVD13_HUMAN	Immunoglobulin kappa variable 1D-13 OS=Homo sapiens OX=9606 GN=IGKV1D-13 PE=3 SV=1	12732.4	MS24-071_Adh2_Swissprot-human_Saureus-NSA739	Homo sapiens [Eukaryota]	4	4	4	4	1	2	0.666667	-1.5	-0.584963	0.199359		0	0	0	0	0	0						0.0194439	0.0201704	0.0231415	0.0188777	0.00532368	0.00817962	0	0	0	0	0	0
1439	sp|A0A0C4DH67|KV108_HUMAN	Immunoglobulin kappa variable 1-8 OS=Homo sapiens OX=9606 GN=IGKV1-8 PE=1 SV=1	12757.3	MS24-071_Adh2_Swissprot-human_Saureus-NSA739	Homo sapiens [Eukaryota]	4	3	2	2	1	2	0.666667	-1.5	-0.584963	0.133583		0	0	0	0	0	0						0.0194439	0.0151278	0.0115707	0.00943886	0.00532368	0.00817962	0	0	0	0	0	0
1664	sp|P01717|LV325_HUMAN	Immunoglobulin lambda variable 3-25 OS=Homo sapiens OX=9606 GN=IGLV3-25 PE=1 SV=2	12174.9	MS24-071_Adh2_Swissprot-human_Saureus-NSA739	Homo sapiens [Eukaryota]	2	3	1	1	1	1	0.666667	-1.5	-0.584963	0.225403		0	0	0	0	0	0						0.00972195	0.0151278	0.00578536	0.00471943	0.00532368	0.00408981	0	0	0	0	0	0
1685	sp|P05090|APOD_HUMAN	Apolipoprotein D OS=Homo sapiens OX=9606 GN=APOD PE=1 SV=1	21546.9	MS24-071_Adh2_Swissprot-human_Saureus-NSA739	Homo sapiens [Eukaryota]	1	1	1	0	1	0	0.666667	-1.5	-0.584963	0.183503		0	0	0	0	0	0						0.00486098	0.00504261	0.00578536	0	0.00532368	0	0	0	0	0	0	0
1708	sp|Q68DL7|CR063_HUMAN	Uncharacterized protein C18orf63 OS=Homo sapiens OX=9606 GN=C18orf63 PE=1 SV=2	78036.6	MS24-071_Adh2_Swissprot-human_Saureus-NSA739	Homo sapiens [Eukaryota]	2	1	0	1	0	0	0.666667	-1.5	-0.584963	0.386809		0	0	0	0	0	0						0.00972195	0.00504261	0	0.00471943	0	0	0	0	0	0	0	0
1463	sp|Q9NP78|ABCB9_HUMAN	ABC-type oligopeptide transporter ABCB9 OS=Homo sapiens OX=9606 GN=ABCB9 PE=1 SV=1	84877.2	MS24-071_Adh2_Swissprot-human_Saureus-NSA739	Homo sapiens [Eukaryota]	1	1	1	3	2	1	1.5	1.5	0.584963	0.225403		0	0	0	0	0	0						0.00486098	0.00504261	0.00578536	0.0141583	0.0106474	0.00408981	0	0	0	0	0	0
1669	XGU32194.1	cysteine protease staphopain A [Staphylococcus aureus]	44291.6	MS24-071_Adh2_Swissprot-human_Saureus-NSA739	Staphylococcus aureus [Bacteria]	0	0	1	1	0	2	1.5	1.5	0.584963	0.386809		0	0	0	0	0	0						0	0	0.00578536	0.00471943	0	0.00817962	0	0	0	0	0	0
1690	sp|Q07092|COGA1_HUMAN	Collagen alpha-1(XVI) chain OS=Homo sapiens OX=9606 GN=COL16A1 PE=1 SV=2	159477	MS24-071_Adh2_Swissprot-human_Saureus-NSA739	Homo sapiens [Eukaryota]	0	1	0	1	1	1	1.5	1.5	0.584963	0.183503		0	0	0	0	0	0						0	0.00504261	0	0.00471943	0.00532368	0.00408981	0	0	0	0	0	0
1691	sp|A0A0B4J1U3|LV136_HUMAN	Immunoglobulin lambda variable 1-36 OS=Homo sapiens OX=9606 GN=IGLV1-36 PE=1 SV=5	12641.1	MS24-071_Adh2_Swissprot-human_Saureus-NSA739	Homo sapiens [Eukaryota]	1	0	0	1	1	1	1.5	1.5	0.584963	0.183503		0	0	0	0	0	0						0.00486098	0	0	0.00471943	0.00532368	0.00408981	0	0	0	0	0	0
1692	sp|Q02224|CENPE_HUMAN	Centromere-associated protein E OS=Homo sapiens OX=9606 GN=CENPE PE=1 SV=2	317588	MS24-071_Adh2_Swissprot-human_Saureus-NSA739	Homo sapiens [Eukaryota]	0	0	1	1	1	1	1.5	1.5	0.584963	0.183503		0	0	0	0	0	0						0	0	0.00578536	0.00471943	0.00532368	0.00408981	0	0	0	0	0	0
1694	sp|Q9UGM5|FETUB_HUMAN	Fetuin-B OS=Homo sapiens OX=9606 GN=FETUB PE=1 SV=2	42883.3	MS24-071_Adh2_Swissprot-human_Saureus-NSA739	Homo sapiens [Eukaryota]	1	0	0	1	1	1	1.5	1.5	0.584963	0.183503		0	0	0	0	0	0						0.00486098	0	0	0.00471943	0.00532368	0.00408981	0	0	0	0	0	0
1218	sp|P19652|A1AG2_HUMAN	Alpha-1-acid glycoprotein 2 OS=Homo sapiens OX=9606 GN=ORM2 PE=1 SV=2	23872.7	MS24-071_Adh2_Swissprot-human_Saureus-NSA739	Homo sapiens [Eukaryota]	0	0	0	0	1	1	1.66667	1.66667	0.736966	0.183503		0	0	0	0	0	0						0	0	0	0	0.00532368	0.00408981	0	0	0	0	0	0
1789	sp|Q9NRR6|INP5E_HUMAN	Phosphatidylinositol polyphosphate 5-phosphatase type IV OS=Homo sapiens OX=9606 GN=INPP5E PE=1 SV=2	70846.2	MS24-071_Adh2_Swissprot-human_Saureus-NSA739	Homo sapiens [Eukaryota]	0	0	0	1	0	1	1.66667	1.66667	0.736966	0.183503		0	0	0	0	0	0						0	0	0	0.00471943	0	0.00408981	0	0	0	0	0	0
1798	sp|A0A0C4DH35|HV335_HUMAN	Probable non-functional immunoglobulin heavy variable 3-35 OS=Homo sapiens OX=9606 GN=IGHV3-35 PE=1 SV=1	12973.4	MS24-071_Adh2_Swissprot-human_Saureus-NSA739	Homo sapiens [Eukaryota]	0	0	0	1	0	1	1.66667	1.66667	0.736966	0.183503		0	0	0	0	0	0						0	0	0	0.00471943	0	0.00408981	0	0	0	0	0	0
1821	sp|Q8TCA0|LRC20_HUMAN	Leucine-rich repeat-containing protein 20 OS=Homo sapiens OX=9606 GN=LRRC20 PE=1 SV=1	20553	MS24-071_Adh2_Swissprot-human_Saureus-NSA739	Homo sapiens [Eukaryota]	0	0	0	0	1	1	1.66667	1.66667	0.736966	0.183503		0	0	0	0	0	0						0	0	0	0	0.00532368	0.00408981	0	0	0	0	0	0
1824	sp|P06729|CD2_HUMAN	T-cell surface antigen CD2 OS=Homo sapiens OX=9606 GN=CD2 PE=1 SV=2	39765.8	MS24-071_Adh2_Swissprot-human_Saureus-NSA739	Homo sapiens [Eukaryota]	0	0	0	0	0	2	1.66667	1.66667	0.736966	0.42265		0	0	0	0	0	0						0	0	0	0	0	0.00817962	0	0	0	0	0	0
1826	sp|Q86UW6|N4BP2_HUMAN	NEDD4-binding protein 2 OS=Homo sapiens OX=9606 GN=N4BP2 PE=1 SV=2	200444	MS24-071_Adh2_Swissprot-human_Saureus-NSA739	Homo sapiens [Eukaryota]	0	0	0	1	0	1	1.66667	1.66667	0.736966	0.183503		0	0	0	0	0	0						0	0	0	0.00471943	0	0.00408981	0	0	0	0	0	0
1830	sp|P12273|PIP_HUMAN	Prolactin-inducible protein OS=Homo sapiens OX=9606 GN=PIP PE=1 SV=1	16846.9	MS24-071_Adh2_Swissprot-human_Saureus-NSA739	Homo sapiens [Eukaryota]	0	0	0	1	0	1	1.66667	1.66667	0.736966	0.183503		0	0	0	0	0	0						0	0	0	0.00471943	0	0.00408981	0	0	0	0	0	0
1838	sp|Q9UQ26|RIMS2_HUMAN	Regulating synaptic membrane exocytosis protein 2 OS=Homo sapiens OX=9606 GN=RIMS2 PE=1 SV=2	161216	MS24-071_Adh2_Swissprot-human_Saureus-NSA739	Homo sapiens [Eukaryota]	0	0	0	2	0	0	1.66667	1.66667	0.736966	0.42265		0	0	0	0	0	0						0	0	0	0.00943886	0	0	0	0	0	0	0	0
1850	sp|Q96AY2|EME1_HUMAN	Crossover junction endonuclease EME1 OS=Homo sapiens OX=9606 GN=EME1 PE=1 SV=2	64124.6	MS24-071_Adh2_Swissprot-human_Saureus-NSA739	Homo sapiens [Eukaryota]	0	0	0	1	0	1	1.66667	1.66667	0.736966	0.183503		0	0	0	0	0	0						0	0	0	0.00471943	0	0.00408981	0	0	0	0	0	0
615	XGU30913.1	MSCRAMM family adhesin SdrE [Staphylococcus aureus]	125206	MS24-071_Adh2_Swissprot-human_Saureus-NSA739	Staphylococcus aureus [Bacteria]	14	3	11	20	2	33	1.87097	1.87097	0.903785	0.427936		0	0	0	0	0	0						0.0680537	0.0151278	0.063639	0.0943886	0.0106474	0.134964	0	0	0	0	0	0
1761	sp|O15021|MAST4_HUMAN	Microtubule-associated serine/threonine-protein kinase 4 OS=Homo sapiens OX=9606 GN=MAST4 PE=1 SV=4	286146	MS24-071_Adh2_Swissprot-human_Saureus-NSA739	Homo sapiens [Eukaryota]	0	0	0	1	0	2	2	2	1	0.225403		0	0	0	0	0	0						0	0	0	0.00471943	0	0.00817962	0	0	0	0	0	0
1079	sp|P02452|CO1A1_HUMAN	Collagen alpha-1(I) chain OS=Homo sapiens OX=9606 GN=COL1A1 PE=1 SV=6	139853	MS24-071_Adh2_Swissprot-human_Saureus-NSA739	Homo sapiens [Eukaryota]	1	0	9	8	4	12	2.07692	2.07692	1.05445	0.274777		0	0	0	0	0	0						0.00486098	0	0.0520683	0.0377554	0.0212947	0.0490777	0	0	0	0	0	0
143	sp|Q04695|K1C17_HUMAN	Keratin, type I cytoskeletal 17 OS=Homo sapiens OX=9606 GN=KRT17 PE=1 SV=2	48361.2	MS24-071_Adh2_Swissprot-human_Saureus-NSA739	Homo sapiens [Eukaryota]	4	1	2	10	5	3	2.1	2.1	1.07039	0.213379		0	0	0	0	0	0						0.0194439	0.00504261	0.0115707	0.0471943	0.0266184	0.0122694	0	0	0	0	0	0
632	XGU32085.1	quorum-sensing response regulator AgrA [Staphylococcus aureus]	28173.2	MS24-071_Adh2_Swissprot-human_Saureus-NSA739	Staphylococcus aureus [Bacteria]	4	5	5	3	3	4	0.764706	-1.30769	-0.387023	0.0474207		15	16	19	15	17	22	1.07547	1.07547	0.10497	0.61553		0.0194439	0.0252131	0.0289268	0.0141583	0.015971	0.0163592	0.030715	0.0326437	0.0376872	0.0312019	0.036838	0.0461148
488	XGU31785.1	type 2 isopentenyl-diphosphate Delta-isomerase [Staphylococcus aureus]	38745.4	MS24-071_Adh2_Swissprot-human_Saureus-NSA739	Staphylococcus aureus [Bacteria]	7	6	7	5	5	6	0.826087	-1.21053	-0.275634	0.0474207		21	27	28	28	25	27	1.05063	1.05063	0.0712587	0.616159		0.0340268	0.0302557	0.0404975	0.0235971	0.0266184	0.0245389	0.0430011	0.0550863	0.055539	0.0582435	0.0541735	0.0565955
196	XGU32910.1	50S ribosomal protein L19 [Staphylococcus aureus]	13353.6	MS24-071_Adh2_Swissprot-human_Saureus-NSA739	Staphylococcus aureus [Bacteria]	13	14	13	17	16	15	1.18605	1.18605	0.246161	0.0248175		78	77	78	91	96	81	1.14831	1.14831	0.199506	0.117266		0.0631927	0.0705965	0.0752097	0.0802303	0.0851789	0.0613472	0.159718	0.157098	0.154716	0.189292	0.208026	0.169786
69	XGU32002.1	aldehyde dehydrogenase family protein [Staphylococcus aureus]	52023.7	MS24-071_Adh2_Swissprot-human_Saureus-NSA739	Staphylococcus aureus [Bacteria]	37	33	33	40	40	44	1.19811	1.19811	0.260764	0.0206124		164	176	179	156	151	165	0.909962	-1.09895	-0.136122	0.0641406		0.179856	0.166406	0.190917	0.188777	0.212947	0.179952	0.335818	0.359081	0.355053	0.3245	0.327208	0.345861
140	XGU31905.1	30S ribosomal protein S13 [Staphylococcus aureus]	13710.5	MS24-071_Adh2_Swissprot-human_Saureus-NSA739	Staphylococcus aureus [Bacteria]	20	22	20	28	28	25	1.29231	1.29231	0.36995	0.0090415		103	100	101	130	119	97	1.13681	1.13681	0.184988	0.285314		0.0972195	0.110937	0.115707	0.132144	0.149063	0.102245	0.21091	0.204023	0.200337	0.270416	0.257866	0.203324
228	XGU31881.1	30S ribosomal protein S10 [Staphylococcus aureus]	11569.4	MS24-071_Adh2_Swissprot-human_Saureus-NSA739	Staphylococcus aureus [Bacteria]	17	15	17	23	21	23	1.34615	1.34615	0.428843	0.00312559		59	56	62	68	65	53	1.05	1.05	0.0703893	0.590332		0.0826366	0.0756392	0.0983512	0.108547	0.111797	0.0940657	0.120813	0.114253	0.122979	0.141449	0.140851	0.111095
320	XGU32900.1	methylenetetrahydrofolate--tRNA-(uracil(54)-C(5))-methyltransferase (FADH(2)-oxidizing) TrmFO [Staphylococcus aureus]	48511.8	MS24-071_Adh2_Swissprot-human_Saureus-NSA739	Staphylococcus aureus [Bacteria]	6	6	5	7	8	9	1.35	1.35	0.432959	0.0356527		44	47	55	46	41	43	0.892617	-1.1203	-0.163886	0.241822		0.0291659	0.0302557	0.0289268	0.033036	0.0425894	0.0368083	0.0900975	0.095891	0.109095	0.0956858	0.0888446	0.0901335
148	XGU32866.1	recombinase RecA [Staphylococcus aureus]	37633.3	MS24-071_Adh2_Swissprot-human_Saureus-NSA739	Staphylococcus aureus [Bacteria]	15	20	15	23	21	25	1.35849	1.35849	0.442005	0.0414893		103	105	116	115	99	103	0.978593	-1.02188	-0.0312187	0.729619		0.0729146	0.100852	0.0867804	0.108547	0.111797	0.102245	0.21091	0.214225	0.23009	0.239215	0.214527	0.215901
48	XGU32387.1	30S ribosomal protein S4 [Staphylococcus aureus]	22999.2	MS24-071_Adh2_Swissprot-human_Saureus-NSA739	Staphylococcus aureus [Bacteria]	29	33	34	45	44	44	1.37374	1.37374	0.458106	0.0120057		180	182	208	210	188	200	1.04887	1.04887	0.0688299	0.450289		0.140968	0.166406	0.196702	0.212374	0.234242	0.179952	0.368581	0.371322	0.412576	0.436827	0.407385	0.419226
1048	sp|P06312|KV401_HUMAN	Immunoglobulin kappa variable 4-1 OS=Homo sapiens OX=9606 GN=IGKV4-1 PE=1 SV=1	13485.6	MS24-071_Adh2_Swissprot-human_Saureus-NSA739	Homo sapiens [Eukaryota]	6	8	8	5	5	4	0.68	-1.47059	-0.556393	0.038561		0	0	0	0	0	0						0.0291659	0.0403409	0.0462829	0.0235971	0.0266184	0.0163592	0	0	0	0	0	0
814	sp|P25311|ZA2G_HUMAN	Zinc-alpha-2-glycoprotein OS=Homo sapiens OX=9606 GN=AZGP1 PE=1 SV=2	34465.2	MS24-071_Adh2_Swissprot-human_Saureus-NSA739	Homo sapiens [Eukaryota]	16	15	13	10	10	9	0.680851	-1.46875	-0.554589	0.0193257		0	0	0	0	0	0						0.0777756	0.0756392	0.0752097	0.0471943	0.0532368	0.0368083	0	0	0	0	0	0
979	XGU31467.1	ica operon transcriptional regulator IcaR [Staphylococcus aureus]	22087.1	MS24-071_Adh2_Swissprot-human_Saureus-NSA739	Staphylococcus aureus [Bacteria]	1	1	1	1	1	2	1.16667	1.16667	0.222392	0.42265		4	4	6	7	10	8	1.64706	1.64706	0.719892	0.032811		0.00486098	0.00504261	0.00578536	0.00471943	0.00532368	0.00817962	0.00819068	0.00816093	0.0119012	0.0145609	0.0216694	0.016769
1711	XGU32938.1	hypothetical protein ACEY2J_04480 [Staphylococcus aureus]	35998.3	MS24-071_Adh2_Swissprot-human_Saureus-NSA739	Staphylococcus aureus [Bacteria]	0	1	0	0	0	0	0.75	-1.33333	-0.415037	0.42265		0	0	2	0	0	0	0.6	-1.66667	-0.736966	0.42265		0	0.00504261	0	0	0	0	0	0	0.00396707	0	0	0
1343	XGU31192.1	DUF6583 family protein [Staphylococcus aureus]	57887	MS24-071_Adh2_Swissprot-human_Saureus-NSA739	Staphylococcus aureus [Bacteria]	1	2	1	1	1	1	0.857143	-1.16667	-0.222392	0.42265		1	2	2	0	1	1	0.625	-1.6	-0.678072	0.101192		0.00486098	0.0100852	0.00578536	0.00471943	0.00532368	0.00408981	0.00204767	0.00408047	0.00396707	0	0.00216694	0.00209613
286	sp|P01871|IGHM_HUMAN	Immunoglobulin heavy constant mu OS=Homo sapiens OX=9606 GN=IGHM PE=1 SV=5	52518.2	MS24-071_Adh2_Swissprot-human_Saureus-NSA739	Homo sapiens [Eukaryota]	63	69	60	59	57	52	0.876923	-1.14035	-0.189478	0.0798756		1	5	0	0	0	1	0.444444	-2.25	-1.16993	0.389698		0.306241	0.34794	0.347122	0.278446	0.30345	0.21267	0.00204767	0.0102012	0	0	0	0.00209613
43	sp|P13647|K2C5_HUMAN	Keratin, type II cytoskeletal 5 OS=Homo sapiens OX=9606 GN=KRT5 PE=1 SV=3	62568.1	MS24-071_Adh2_Swissprot-human_Saureus-NSA739	Homo sapiens [Eukaryota]	44	39	52	29	49	47	0.927536	-1.07812	-0.108524	0.680727		0	0	0	0	3	0	2	2	1	0.42265		0.213883	0.196662	0.300839	0.136863	0.26086	0.192221	0	0	0	0	0.00650082	0
244	XGU33523.1	bi-component gamma-hemolysin HlgAB subunit A [Staphylococcus aureus]	34934.1	MS24-071_Adh2_Swissprot-human_Saureus-NSA739	Staphylococcus aureus [Bacteria]	64	71	35	51	38	75	0.965318	-1.03593	-0.0509239	0.903289		5	6	0	1	1	3	0.571429	-1.75	-0.807355	0.398167		0.311102	0.358025	0.202488	0.240691	0.2023	0.306736	0.0102383	0.0122414	0	0.00208013	0.00216694	0.00628839
41	sp|P01876|IGHA1_HUMAN	Immunoglobulin heavy constant alpha 1 OS=Homo sapiens OX=9606 GN=IGHA1 PE=1 SV=3	43619.6	MS24-071_Adh2_Swissprot-human_Saureus-NSA739	Homo sapiens [Eukaryota]	253	245	220	243	227	225	0.9681	-1.03295	-0.0467722	0.548641		15	16	11	7	9	10	0.644444	-1.55172	-0.633872	0.052078		1.22983	1.23544	1.27278	1.14682	1.20848	0.920208	0.030715	0.0326437	0.0218189	0.0145609	0.0195025	0.0209613
947	XGU32372.1	acetate--CoA ligase [Staphylococcus aureus]	64494.4	MS24-071_Adh2_Swissprot-human_Saureus-NSA739	Staphylococcus aureus [Bacteria]	2	1	1	1	1	2	1	1	0	1		9	13	4	2	1	13	0.655172	-1.52632	-0.610053	0.517574		0.00972195	0.00504261	0.00578536	0.00471943	0.00532368	0.00817962	0.018429	0.026523	0.00793415	0.00416025	0.00216694	0.0272497
1224	XGU33037.1	YlaN family protein [Staphylococcus aureus]	10405.5	MS24-071_Adh2_Swissprot-human_Saureus-NSA739	Staphylococcus aureus [Bacteria]	0	0	1	0	0	1	1	1	0	1		1	2	3	4	6	3	1.77778	1.77778	0.830075	0.102068		0	0	0.00578536	0	0	0.00408981	0.00204767	0.00408047	0.00595061	0.00832051	0.0130016	0.00628839
1625	sp|Q8IX12|CCAR1_HUMAN	Cell division cycle and apoptosis regulator protein 1 OS=Homo sapiens OX=9606 GN=CCAR1 PE=1 SV=2	133423	MS24-071_Adh2_Swissprot-human_Saureus-NSA739	Homo sapiens [Eukaryota]	0	1	0	0	0	1	1	1	0	1		0	0	0	1	2	1	2.33333	2.33333	1.22239	0.057191		0	0.00504261	0	0	0	0.00408981	0	0	0	0.00208013	0.00433388	0.00209613
623	sp|P0DOY2|IGLC2_HUMAN	Immunoglobulin lambda constant 2 OS=Homo sapiens OX=9606 GN=IGLC2 PE=1 SV=1	11457.6	MS24-071_Adh2_Swissprot-human_Saureus-NSA739	Homo sapiens [Eukaryota]	36	38	37	37	38	37	1.00877	1.00877	0.0126	0.64945		6	12	7	3	3	5	0.5	-2	-1	0.115806		0.174995	0.191619	0.214058	0.174619	0.2023	0.151323	0.012286	0.0244828	0.0138848	0.00624038	0.00650082	0.0104806
1	sp|P02768|ALBU_HUMAN	Albumin OS=Homo sapiens OX=9606 GN=ALB PE=1 SV=2	71317.2	MS24-071_Adh2_Swissprot-human_Saureus-NSA739	Homo sapiens [Eukaryota]	1358	1312	1239	1374	1364	1289	1.03016	1.03016	0.0428735	0.423049		13	9	0	2	2	1	0.32	-3.125	-1.64386	0.277938		6.60121	6.6159	7.16806	6.4845	7.2615	5.27177	0.0266197	0.0183621	0	0.00416025	0.00433388	0.00209613
930	XGU32091.1	SdrH family protein [Staphylococcus aureus]	46432.6	MS24-071_Adh2_Swissprot-human_Saureus-NSA739	Staphylococcus aureus [Bacteria]	10	6	8	9	6	10	1.03704	1.03704	0.0524674	0.851252		0	0	0	0	1	1	1.66667	1.66667	0.736966	0.183503		0.0486098	0.0302557	0.0462829	0.0424749	0.0319421	0.0408981	0	0	0	0	0.00216694	0.00209613
143	sp|P02533|K1C14_HUMAN	Keratin, type I cytoskeletal 14 OS=Homo sapiens OX=9606 GN=KRT14 PE=1 SV=4	51871.5	MS24-071_Adh2_Swissprot-human_Saureus-NSA739	Homo sapiens [Eukaryota]	30	31	31	27	32	37	1.04211	1.04211	0.059501	0.690359		0	0	0	0	6	0	3	3	1.58496	0.42265		0.145829	0.156321	0.179346	0.127425	0.170358	0.151323	0	0	0	0	0.0130016	0
143	sp|P35527|K1C9_HUMAN	Keratin, type I cytoskeletal 9 OS=Homo sapiens OX=9606 GN=KRT9 PE=1 SV=3	62254.9	MS24-071_Adh2_Swissprot-human_Saureus-NSA739	Homo sapiens [Eukaryota]	121	106	103	103	125	132	1.09009	1.09009	0.124447	0.398044		19	24	10	12	11	10	0.642857	-1.55556	-0.63743	0.243653		0.588178	0.534517	0.595892	0.486101	0.66546	0.539855	0.0389057	0.0489656	0.0198354	0.0249615	0.0238364	0.0209613
1414	sp|A0A0B4J2H0|HV69D_HUMAN	Immunoglobulin heavy variable 1-69D OS=Homo sapiens OX=9606 GN=IGHV1-69D PE=1 SV=1	12766.3	MS24-071_Adh2_Swissprot-human_Saureus-NSA739	Homo sapiens [Eukaryota]	2	2	2	2	3	2	1.11111	1.11111	0.152003	0.42265		3	2	0	0	1	1	0.625	-1.6	-0.678072	0.378531		0.00972195	0.0100852	0.0115707	0.00943886	0.015971	0.00817962	0.00614301	0.00408047	0	0	0.00216694	0.00209613
1274	XGU32689.1	3-dehydroquinate synthase [Staphylococcus aureus]	40347.6	MS24-071_Adh2_Swissprot-human_Saureus-NSA739	Staphylococcus aureus [Bacteria]	0	0	0	0	1	0	1.33333	1.33333	0.415037	0.42265		2	4	5	1	1	3	0.571429	-1.75	-0.807355	0.150012		0	0	0	0	0.00532368	0	0.00409534	0.00816093	0.00991768	0.00208013	0.00216694	0.00628839
43	sp|P48668|K2C6C_HUMAN	Keratin, type II cytoskeletal 6C OS=Homo sapiens OX=9606 GN=KRT6C PE=1 SV=3	60273.4	MS24-071_Adh2_Swissprot-human_Saureus-NSA739	Homo sapiens [Eukaryota]	5	9	12	14	11	11	1.34483	1.34483	0.427421	0.239246		0	0	0	0	4	0	2.33333	2.33333	1.22239	0.42265		0.0243049	0.0453835	0.0694244	0.066072	0.0585605	0.0449879	0	0	0	0	0.00866776	0
318	XGU30906.1	3-hexulose-6-phosphate synthase [Staphylococcus aureus]	22478.7	MS24-071_Adh2_Swissprot-human_Saureus-NSA739	Staphylococcus aureus [Bacteria]	17	16	18	21	12	29	1.2037	1.2037	0.26748	0.533768		25	32	31	38	41	38	1.31868	1.31868	0.399096	0.0313472		0.0826366	0.0806818	0.104137	0.099108	0.0638842	0.118605	0.0511917	0.0652875	0.0614896	0.0790448	0.0888446	0.0796529
548	XGU33043.1	YktB family protein [Staphylococcus aureus]	24061.3	MS24-071_Adh2_Swissprot-human_Saureus-NSA739	Staphylococcus aureus [Bacteria]	4	4	5	5	6	7	1.3125	1.3125	0.392317	0.0824417		20	19	19	25	27	23	1.27869	1.27869	0.354665	0.0310687		0.0194439	0.0201704	0.0289268	0.0235971	0.0319421	0.0286287	0.0409534	0.0387644	0.0376872	0.0520032	0.0585074	0.048211
499	XGU30955.1	pyridoxal 5'-phosphate synthase glutaminase subunit PdxT [Staphylococcus aureus]	20730.9	MS24-071_Adh2_Swissprot-human_Saureus-NSA739	Staphylococcus aureus [Bacteria]	3	3	2	3	2	6	1.27273	1.27273	0.347923	0.496958		26	23	27	31	29	33	1.21519	1.21519	0.281182	0.0273453		0.0145829	0.0151278	0.0115707	0.0141583	0.0106474	0.0245389	0.0532394	0.0469254	0.0535555	0.0644839	0.0628413	0.0691722
1006	XGU31231.1	nucleoside hydrolase [Staphylococcus aureus]	33887.3	MS24-071_Adh2_Swissprot-human_Saureus-NSA739	Staphylococcus aureus [Bacteria]	1	2	0	1	0	1	0.833333	-1.2	-0.263034	0.64945		5	5	6	6	7	7	1.21053	1.21053	0.275634	0.0474207		0.00486098	0.0100852	0	0.00471943	0	0.00408981	0.0102383	0.0102012	0.0119012	0.0124808	0.0151686	0.0146729
608	XGU32709.1	cell division regulator GpsB [Staphylococcus aureus]	13142.7	MS24-071_Adh2_Swissprot-human_Saureus-NSA739	Staphylococcus aureus [Bacteria]	2	2	1	1	0	3	0.875	-1.14286	-0.192645	0.750738		18	20	20	22	23	25	1.19672	1.19672	0.259087	0.0253033		0.00972195	0.0100852	0.00578536	0.00471943	0	0.0122694	0.0368581	0.0408047	0.0396707	0.0457628	0.0498396	0.0524032
384	XGU32242.1	thioredoxin-dependent thiol peroxidase [Staphylococcus aureus]	17363	MS24-071_Adh2_Swissprot-human_Saureus-NSA739	Staphylococcus aureus [Bacteria]	6	5	5	7	3	9	1.15789	1.15789	0.211504	0.630187		31	33	35	40	42	37	1.19608	1.19608	0.258312	0.024924		0.0291659	0.0252131	0.0289268	0.033036	0.015971	0.0368083	0.0634778	0.0673277	0.0694238	0.0832051	0.0910115	0.0775568
294	XGU32393.1	thiol peroxidase [Staphylococcus aureus]	18108.1	MS24-071_Adh2_Swissprot-human_Saureus-NSA739	Staphylococcus aureus [Bacteria]	17	19	16	20	9	20	0.945455	-1.05769	-0.08092	0.813408		36	39	39	45	45	42	1.15385	1.15385	0.206451	0.0132356		0.0826366	0.0958096	0.0925658	0.0943886	0.0479131	0.0817962	0.0737161	0.0795691	0.0773579	0.0936057	0.0975124	0.0880374
28	XGU31893.1	50S ribosomal protein L5 [Staphylococcus aureus]	20253.7	MS24-071_Adh2_Swissprot-human_Saureus-NSA739	Staphylococcus aureus [Bacteria]	46	62	57	70	45	93	1.25595	1.25595	0.328782	0.413927		210	209	216	236	226	225	1.0815	1.0815	0.11304	0.019922		0.223605	0.312642	0.329766	0.33036	0.239566	0.380353	0.430011	0.426409	0.428444	0.49091	0.489729	0.471629
108	XGU32353.1	Mn(2+)-dependent dipeptidase Sapep [Staphylococcus aureus]	53018.8	MS24-071_Adh2_Swissprot-human_Saureus-NSA739	Staphylococcus aureus [Bacteria]	52	49	38	44	31	48	0.887324	-1.12698	-0.172467	0.469961		116	122	116	113	107	111	0.935574	-1.06886	-0.096076	0.0460824		0.252771	0.247088	0.219844	0.207655	0.165034	0.196311	0.23753	0.248908	0.23009	0.235054	0.231863	0.23267
637	XGU31484.1	isochorismatase family cysteine hydrolase [Staphylococcus aureus]	20773.8	MS24-071_Adh2_Swissprot-human_Saureus-NSA739	Staphylococcus aureus [Bacteria]	2	2	2	2	0	5	1.11111	1.11111	0.152003	0.839872		20	20	19	18	19	18	0.935484	-1.06897	-0.0962153	0.0474207		0.00972195	0.0100852	0.0115707	0.00943886	0	0.0204491	0.0409534	0.0408047	0.0376872	0.0374423	0.0411719	0.0377303
45	XGU30947.1	glutamate--tRNA ligase [Staphylococcus aureus]	56310.4	MS24-071_Adh2_Swissprot-human_Saureus-NSA739	Staphylococcus aureus [Bacteria]	71	77	47	70	64	82	1.10606	1.10606	0.14543	0.552865		180	178	183	166	159	170	0.915441	-1.09237	-0.127461	0.0261557		0.345129	0.388281	0.271912	0.33036	0.340716	0.335365	0.368581	0.363162	0.362987	0.345301	0.344544	0.356342
134	XGU32469.1	aspartate--tRNA ligase [Staphylococcus aureus]	66728.1	MS24-071_Adh2_Swissprot-human_Saureus-NSA739	Staphylococcus aureus [Bacteria]	30	32	26	27	26	30	0.945055	-1.05814	-0.0815299	0.483934		115	109	112	100	105	102	0.914454	-1.09355	-0.129017	0.0137422		0.145829	0.161364	0.150419	0.127425	0.138416	0.122694	0.235482	0.222385	0.222156	0.208013	0.227529	0.213805
127	XGU31422.1	DNA topoisomerase (ATP-hydrolyzing) subunit B [Staphylococcus aureus]	72593.1	MS24-071_Adh2_Swissprot-human_Saureus-NSA739	Staphylococcus aureus [Bacteria]	31	30	27	30	28	36	1.06593	1.06593	0.0921182	0.511728		116	115	118	106	108	104	0.911932	-1.09657	-0.133002	0.00265048		0.15069	0.151278	0.156205	0.141583	0.149063	0.147233	0.23753	0.234627	0.234057	0.220493	0.23403	0.217997
11	XGU32804.1	transketolase [Staphylococcus aureus]	72206.1	MS24-071_Adh2_Swissprot-human_Saureus-NSA739	Staphylococcus aureus [Bacteria]	128	119	95	128	111	141	1.11014	1.11014	0.150748	0.390172		353	336	346	317	322	304	0.911368	-1.09725	-0.133894	0.0138098		0.622205	0.600071	0.549609	0.604087	0.590928	0.576664	0.722827	0.685518	0.686304	0.6594	0.697755	0.637223
89	XGU33443.1	arginine--tRNA ligase [Staphylococcus aureus]	62399.5	MS24-071_Adh2_Swissprot-human_Saureus-NSA739	Staphylococcus aureus [Bacteria]	52	50	37	42	41	54	0.985915	-1.01429	-0.0204641	0.920753		138	131	139	130	120	121	0.909976	-1.09893	-0.1361	0.0410151		0.252771	0.252131	0.214058	0.198216	0.218271	0.22085	0.282578	0.267271	0.275712	0.270416	0.260033	0.253632
312	XGU31004.1	alpha,alpha-phosphotrehalase [Staphylococcus aureus]	63671	MS24-071_Adh2_Swissprot-human_Saureus-NSA739	Staphylococcus aureus [Bacteria]	8	7	6	4	5	8	0.833333	-1.2	-0.263034	0.393854		51	51	49	45	47	44	0.902597	-1.10791	-0.147845	0.0125409		0.0388878	0.0352983	0.0347122	0.0188777	0.0266184	0.0327185	0.104431	0.104052	0.0971933	0.0936057	0.101846	0.0922297
102	XGU32886.1	proline--tRNA ligase [Staphylococcus aureus]	63880.5	MS24-071_Adh2_Swissprot-human_Saureus-NSA739	Staphylococcus aureus [Bacteria]	23	24	21	28	27	34	1.29577	1.29577	0.373815	0.0694646		147	140	142	132	129	125	0.900463	-1.11054	-0.151261	0.00787315		0.111802	0.121023	0.121493	0.132144	0.143739	0.139054	0.301007	0.285633	0.281662	0.274577	0.279535	0.262016
76	XGU30987.1	methionine--tRNA ligase [Staphylococcus aureus]	74838.2	MS24-071_Adh2_Swissprot-human_Saureus-NSA739	Staphylococcus aureus [Bacteria]	53	46	34	46	45	55	1.09559	1.09559	0.131706	0.543944		149	155	152	138	136	136	0.899782	-1.11138	-0.152352	0.00636361		0.257632	0.23196	0.196702	0.217094	0.239566	0.22494	0.305103	0.316236	0.301498	0.287057	0.294704	0.285073
82	XGU33066.1	phosphoenolpyruvate--protein phosphotransferase [Staphylococcus aureus]	63350.4	MS24-071_Adh2_Swissprot-human_Saureus-NSA739	Staphylococcus aureus [Bacteria]	53	60	46	50	47	57	0.969136	-1.03185	-0.0452293	0.757569		142	131	142	124	130	119	0.899522	-1.1117	-0.15277	0.0458823		0.257632	0.302557	0.266127	0.235971	0.250213	0.233119	0.290769	0.267271	0.281662	0.257936	0.281702	0.249439
42	XGU32530.1	glycine--tRNA ligase [Staphylococcus aureus]	53871.4	MS24-071_Adh2_Swissprot-human_Saureus-NSA739	Staphylococcus aureus [Bacteria]	60	61	48	58	48	63	1	1	0	1		193	201	208	191	173	175	0.895868	-1.11624	-0.158642	0.0464051		0.291659	0.307599	0.277697	0.273727	0.255537	0.257658	0.3952	0.410087	0.412576	0.397304	0.374881	0.366822
453	XGU32761.1	RNA-binding virulence regulatory protein CvfB [Staphylococcus aureus]	34177.5	MS24-071_Adh2_Swissprot-human_Saureus-NSA739	Staphylococcus aureus [Bacteria]	11	11	7	6	5	13	0.84375	-1.18519	-0.245112	0.599007		28	27	28	25	24	25	0.895349	-1.11688	-0.159478	0.00312559		0.0534707	0.0554687	0.0404975	0.0283166	0.0266184	0.0531676	0.0573348	0.0550863	0.055539	0.0520032	0.0520066	0.0524032
3	XGU30928.1	elongation factor Tu [Staphylococcus aureus]	43133.6	MS24-071_Adh2_Swissprot-human_Saureus-NSA739	Staphylococcus aureus [Bacteria]	207	221	189	224	198	250	1.08871	1.08871	0.122619	0.368118		722	750	789	680	661	681	0.894435	-1.11802	-0.160952	0.0432248		1.00622	1.11442	1.09343	1.05715	1.05409	1.02245	1.47842	1.53018	1.56501	1.41449	1.43235	1.42746
598	XGU33204.1	leucyl aminopeptidase family protein [Staphylococcus aureus]	54265.6	MS24-071_Adh2_Swissprot-human_Saureus-NSA739	Staphylococcus aureus [Bacteria]	6	4	2	2	4	5	0.933333	-1.07143	-0.0995357	0.830537		21	21	21	19	19	18	0.893939	-1.11864	-0.161751	0.0198039		0.0291659	0.0201704	0.0115707	0.00943886	0.0212947	0.0204491	0.0430011	0.0428449	0.0416543	0.0395224	0.0411719	0.0377303
96	XGU33002.1	succinate dehydrogenase flavoprotein subunit [Staphylococcus aureus]	65632.7	MS24-071_Adh2_Swissprot-human_Saureus-NSA739	Staphylococcus aureus [Bacteria]	10	11	12	14	12	17	1.27778	1.27778	0.353637	0.135931		170	175	159	150	142	157	0.891519	-1.12168	-0.165663	0.0463667		0.0486098	0.0554687	0.0694244	0.066072	0.0638842	0.0695268	0.348104	0.357041	0.315382	0.312019	0.307706	0.329092
498	XGU31382.1	hypothetical protein ACEY2J_10055 [Staphylococcus aureus]	40822.6	MS24-071_Adh2_Swissprot-human_Saureus-NSA739	Staphylococcus aureus [Bacteria]	4	4	4	3	2	5	0.866667	-1.15385	-0.206451	0.528595		29	28	31	26	25	27	0.89011	-1.12346	-0.167945	0.0419145		0.0194439	0.0201704	0.0231415	0.0141583	0.0106474	0.0204491	0.0593824	0.0571265	0.0614896	0.0540833	0.0541735	0.0565955
207	XGU33317.1	siderophore ABC transporter substrate-binding protein [Staphylococcus aureus]	37887.8	MS24-071_Adh2_Swissprot-human_Saureus-NSA739	Staphylococcus aureus [Bacteria]	16	18	10	13	11	20	1	1	0	1		80	78	84	71	74	70	0.889796	-1.12385	-0.168454	0.0175667		0.0777756	0.090767	0.0578536	0.0613526	0.0585605	0.0817962	0.163814	0.159138	0.166617	0.147689	0.160354	0.146729
347	XGU32358.1	M42 family metallopeptidase [Staphylococcus aureus]	39986.3	MS24-071_Adh2_Swissprot-human_Saureus-NSA739	Staphylococcus aureus [Bacteria]	4	3	1	3	3	5	1.27273	1.27273	0.347923	0.420396		48	48	46	44	41	41	0.889655	-1.12403	-0.168682	0.0154329		0.0194439	0.0151278	0.00578536	0.0141583	0.015971	0.0204491	0.0982881	0.0979312	0.0912427	0.0915256	0.0888446	0.0859413
32	XGU33323.1	class 1b ribonucleoside-diphosphate reductase subunit alpha [Staphylococcus aureus]	80360.1	MS24-071_Adh2_Swissprot-human_Saureus-NSA739	Staphylococcus aureus [Bacteria]	43	45	45	45	44	60	1.11765	1.11765	0.160465	0.411235		231	232	249	213	217	203	0.88951	-1.12421	-0.168916	0.0254603		0.209022	0.226917	0.260341	0.212374	0.234242	0.245389	0.473012	0.473334	0.493901	0.443067	0.470226	0.425514
46	XGU30958.1	lysine--tRNA ligase [Staphylococcus aureus]	56683.6	MS24-071_Adh2_Swissprot-human_Saureus-NSA739	Staphylococcus aureus [Bacteria]	57	57	49	55	48	78	1.10843	1.10843	0.148523	0.581767		197	177	191	173	169	160	0.889085	-1.12475	-0.169608	0.0497786		0.277076	0.287429	0.283483	0.259569	0.255537	0.319005	0.403391	0.361121	0.378855	0.359862	0.366213	0.335381
288	XGU32365.1	hypothetical protein ACEY2J_01445 [Staphylococcus aureus]	49493.6	MS24-071_Adh2_Swissprot-human_Saureus-NSA739	Staphylococcus aureus [Bacteria]	4	0	2	2	0	5	1.11111	1.11111	0.152003	0.866616		63	63	60	58	52	55	0.888889	-1.125	-0.169925	0.0356527		0.0194439	0	0.0115707	0.00943886	0	0.0204491	0.129003	0.128535	0.119012	0.120647	0.112681	0.115287
5	XGU30933.1	DNA-directed RNA polymerase subunit beta [Staphylococcus aureus]	133478	MS24-071_Adh2_Swissprot-human_Saureus-NSA739	Staphylococcus aureus [Bacteria]	151	109	114	164	96	186	1.19098	1.19098	0.252151	0.485971		584	537	565	495	524	479	0.888692	-1.12525	-0.170245	0.0298829		0.734007	0.549644	0.659531	0.773987	0.511073	0.760705	1.19584	1.09561	1.1207	1.02966	1.13548	1.00405
210	XGU33277.1	2,3-bisphosphoglycerate-independent phosphoglycerate mutase [Staphylococcus aureus]	56446.1	MS24-071_Adh2_Swissprot-human_Saureus-NSA739	Staphylococcus aureus [Bacteria]	24	19	17	21	20	24	1.07937	1.07937	0.110183	0.535059		72	68	74	62	66	61	0.884793	-1.13021	-0.176589	0.0241493		0.116663	0.0958096	0.0983512	0.099108	0.106474	0.0981555	0.147432	0.138736	0.146782	0.128968	0.143018	0.127864
37	XGU31070.1	alkyl hydroperoxide reductase subunit F [Staphylococcus aureus]	54900.9	MS24-071_Adh2_Swissprot-human_Saureus-NSA739	Staphylococcus aureus [Bacteria]	65	66	51	59	57	72	1.03243	1.03243	0.0460474	0.781747		212	210	192	186	170	186	0.883306	-1.13211	-0.179014	0.0461191		0.315963	0.332812	0.295054	0.278446	0.30345	0.294466	0.434106	0.428449	0.380839	0.386904	0.36838	0.38988
2	XGU30929.1	elongation factor G [Staphylococcus aureus]	76849.1	MS24-071_Adh2_Swissprot-human_Saureus-NSA739	Staphylococcus aureus [Bacteria]	228	229	192	243	216	272	1.12577	1.12577	0.170908	0.253205		842	777	794	681	759	691	0.883278	-1.13215	-0.17906	0.0424168		1.1083	1.15476	1.11079	1.14682	1.14991	1.11243	1.72414	1.58526	1.57493	1.41657	1.64471	1.44842
211	XGU30946.1	cysteine--tRNA ligase [Staphylococcus aureus]	53765.9	MS24-071_Adh2_Swissprot-human_Saureus-NSA739	Staphylococcus aureus [Bacteria]	23	28	13	19	21	26	1.02985	1.02985	0.0424353	0.900338		68	69	73	64	61	60	0.882629	-1.13298	-0.180121	0.0143404		0.111802	0.141193	0.0752097	0.0896692	0.111797	0.106335	0.139242	0.140776	0.144798	0.133128	0.132183	0.125768
200	XGU32559.1	aminomethyl-transferring glycine dehydrogenase subunit GcvPA [Staphylococcus aureus]	49913.3	MS24-071_Adh2_Swissprot-human_Saureus-NSA739	Staphylococcus aureus [Bacteria]	19	18	17	19	20	26	1.19298	1.19298	0.254573	0.231061		84	80	77	70	66	75	0.877049	-1.14019	-0.18927	0.041809		0.0923585	0.090767	0.0983512	0.0896692	0.106474	0.106335	0.172004	0.163219	0.152732	0.145609	0.143018	0.15721
24	XGU32442.1	valine--tRNA ligase [Staphylococcus aureus]	101831	MS24-071_Adh2_Swissprot-human_Saureus-NSA739	Staphylococcus aureus [Bacteria]	74	69	46	66	56	73	1.03125	1.03125	0.0443941	0.852616		258	241	239	204	224	214	0.870445	-1.14884	-0.200174	0.0186205		0.359712	0.34794	0.266127	0.311482	0.298126	0.298556	0.528299	0.491696	0.474065	0.424346	0.485395	0.448571
297	XGU31857.1	gephyrin-like molybdotransferase Glp [Staphylococcus aureus]	45159.5	MS24-071_Adh2_Swissprot-human_Saureus-NSA739	Staphylococcus aureus [Bacteria]	10	8	5	8	7	13	1.19231	1.19231	0.253757	0.520624		53	49	55	47	42	47	0.86875	-1.15108	-0.202987	0.0449784		0.0486098	0.0403409	0.0289268	0.0377554	0.0372658	0.0531676	0.108526	0.0999714	0.109095	0.0977659	0.0910115	0.098518
242	XGU32363.1	UDP-N-acetylmuramate--L-alanine ligase [Staphylococcus aureus]	49271.5	MS24-071_Adh2_Swissprot-human_Saureus-NSA739	Staphylococcus aureus [Bacteria]	15	14	11	12	12	20	1.09302	1.09302	0.128324	0.681728		63	63	69	57	54	58	0.868687	-1.15116	-0.203092	0.0291659		0.0729146	0.0705965	0.063639	0.0566332	0.0638842	0.0817962	0.129003	0.128535	0.136864	0.118567	0.117015	0.121575
366	XGU32575.1	DNA repair protein RecN [Staphylococcus aureus]	64370	MS24-071_Adh2_Swissprot-human_Saureus-NSA739	Staphylococcus aureus [Bacteria]	4	4	2	4	2	8	1.30769	1.30769	0.387023	0.538386		45	44	44	38	40	37	0.867647	-1.15254	-0.20482	0.0124364		0.0194439	0.0201704	0.0115707	0.0188777	0.0106474	0.0327185	0.0921451	0.0897703	0.0872756	0.0790448	0.0866776	0.0775568
358	XGU32297.1	type I restriction-modification system subunit M [Staphylococcus aureus]	59558.6	MS24-071_Adh2_Swissprot-human_Saureus-NSA739	Staphylococcus aureus [Bacteria]	9	5	5	6	5	9	1.04545	1.04545	0.0641303	0.861812		45	41	43	37	37	37	0.863636	-1.15789	-0.211504	0.0350987		0.0437488	0.0252131	0.0289268	0.0283166	0.0266184	0.0368083	0.0921451	0.0836496	0.0852921	0.0769647	0.0801768	0.0775568
607	XGU31292.1	acyl-CoA/acyl-ACP dehydrogenase [Staphylococcus aureus]	38624.7	MS24-071_Adh2_Swissprot-human_Saureus-NSA739	Staphylococcus aureus [Bacteria]	1	1	3	1	2	2	1	1	0	1		23	22	24	21	19	19	0.861111	-1.16129	-0.215729	0.0201689		0.00486098	0.00504261	0.0173561	0.00471943	0.0106474	0.00817962	0.0470964	0.0448851	0.0476049	0.0436827	0.0411719	0.0398264
215	XGU32189.1	nicotinate phosphoribosyltransferase [Staphylococcus aureus]	56028.3	MS24-071_Adh2_Swissprot-human_Saureus-NSA739	Staphylococcus aureus [Bacteria]	22	21	12	17	16	25	1.05172	1.05172	0.0727563	0.826416		74	71	71	58	62	65	0.858447	-1.16489	-0.220198	0.0208505		0.106941	0.105895	0.0694244	0.0802303	0.0851789	0.102245	0.151528	0.144857	0.140831	0.120647	0.13435	0.136248
216	XGU32851.1	glycerol kinase GlpK [Staphylococcus aureus]	55761.8	MS24-071_Adh2_Swissprot-human_Saureus-NSA739	Staphylococcus aureus [Bacteria]	22	24	19	20	18	25	0.970588	-1.0303	-0.0430687	0.807276		66	69	72	61	55	61	0.857143	-1.16667	-0.222392	0.0201689		0.106941	0.121023	0.109922	0.0943886	0.0958262	0.102245	0.135146	0.140776	0.142815	0.126888	0.119182	0.127864
313	XGU32794.1	DNA topoisomerase IV subunit A [Staphylococcus aureus]	90989.7	MS24-071_Adh2_Swissprot-human_Saureus-NSA739	Staphylococcus aureus [Bacteria]	2	0	0	1	1	2	1.4	1.4	0.485427	0.438193		60	54	58	50	47	50	0.857143	-1.16667	-0.222392	0.0235125		0.00972195	0	0	0.00471943	0.00532368	0.00817962	0.12286	0.110173	0.115045	0.104006	0.101846	0.104806
112	XGU32423.1	threonine--tRNA ligase [Staphylococcus aureus]	74527.4	MS24-071_Adh2_Swissprot-human_Saureus-NSA739	Staphylococcus aureus [Bacteria]	39	40	40	39	39	48	1.05738	1.05738	0.0804899	0.518674		120	120	120	103	100	105	0.856749	-1.1672	-0.223055	0.00695342		0.189578	0.201704	0.231415	0.184058	0.207624	0.196311	0.24572	0.244828	0.238024	0.214253	0.216694	0.220093
152	XGU32415.1	DNA polymerase I [Staphylococcus aureus]	99133.1	MS24-071_Adh2_Swissprot-human_Saureus-NSA739	Staphylococcus aureus [Bacteria]	20	18	12	22	17	28	1.32075	1.32075	0.401363	0.233219		117	109	108	87	102	93	0.845697	-1.18246	-0.241787	0.0364663		0.0972195	0.090767	0.0694244	0.103827	0.0905026	0.114515	0.239577	0.222385	0.214222	0.180971	0.221028	0.19494
199	XGU31323.1	phosphopentomutase [Staphylococcus aureus]	43825.1	MS24-071_Adh2_Swissprot-human_Saureus-NSA739	Staphylococcus aureus [Bacteria]	31	29	26	24	23	32	0.921348	-1.08537	-0.118181	0.51874		71	76	76	62	58	67	0.840708	-1.18947	-0.250323	0.0240749		0.15069	0.146236	0.150419	0.113266	0.122445	0.130874	0.145385	0.155058	0.150749	0.128968	0.125683	0.140441
493	XGU31025.1	DUF2309 domain-containing protein [Staphylococcus aureus]	102925	MS24-071_Adh2_Swissprot-human_Saureus-NSA739	Staphylococcus aureus [Bacteria]	0	0	0	0	0	1	1.33333	1.33333	0.415037	0.42265		38	34	32	27	27	30	0.813084	-1.22989	-0.298523	0.0426932		0	0	0	0	0	0.00408981	0.0778115	0.0693679	0.0634732	0.0561634	0.0585074	0.0628839
88	XGU32481.1	alanine--tRNA ligase [Staphylococcus aureus]	98515.6	MS24-071_Adh2_Swissprot-human_Saureus-NSA739	Staphylococcus aureus [Bacteria]	30	21	26	33	27	35	1.225	1.225	0.292782	0.166105		172	159	163	121	136	141	0.806841	-1.2394	-0.309644	0.0157424		0.145829	0.105895	0.150419	0.155741	0.143739	0.143143	0.352199	0.324397	0.323316	0.251695	0.294704	0.295554
349	XGU33480.1	excinuclease ABC subunit UvrB [Staphylococcus aureus]	76771.4	MS24-071_Adh2_Swissprot-human_Saureus-NSA739	Staphylococcus aureus [Bacteria]	4	4	5	4	7	5	1.1875	1.1875	0.247928	0.378531		49	43	50	35	39	39	0.8	-1.25	-0.321928	0.0274378		0.0194439	0.0201704	0.0289268	0.0188777	0.0372658	0.0204491	0.100336	0.08773	0.0991768	0.0728044	0.0845107	0.081749
343	XGU33130.1	peptide chain release factor 3 [Staphylococcus aureus]	59677.8	MS24-071_Adh2_Swissprot-human_Saureus-NSA739	Staphylococcus aureus [Bacteria]	1	0	1	0	1	2	1.2	1.2	0.263034	0.64945		55	52	58	43	44	40	0.77381	-1.29231	-0.36995	0.00554937		0.00486098	0	0.00578536	0	0.00532368	0.00817962	0.112622	0.106092	0.115045	0.0894454	0.0953454	0.0838451
857	XGU32970.1	16S rRNA (cytosine(1402)-N(4))-methyltransferase RsmH [Staphylococcus aureus]	34922.2	MS24-071_Adh2_Swissprot-human_Saureus-NSA739	Staphylococcus aureus [Bacteria]	2	1	1	1	1	1	0.857143	-1.16667	-0.222392	0.42265		11	13	10	8	7	8	0.702703	-1.42308	-0.509014	0.0398716		0.00972195	0.00504261	0.00578536	0.00471943	0.00532368	0.00408981	0.0225244	0.026523	0.0198354	0.016641	0.0151686	0.016769
476	XGU33001.1	succinate dehydrogenase iron-sulfur subunit [Staphylococcus aureus]	31247.3	MS24-071_Adh2_Swissprot-human_Saureus-NSA739	Staphylococcus aureus [Bacteria]	2	2	3	1	1	2	0.7	-1.42857	-0.514573	0.101192		29	29	39	31	26	33	0.93	-1.07527	-0.104697	0.590378		0.00972195	0.0100852	0.0173561	0.00471943	0.00532368	0.00817962	0.0593824	0.0591668	0.0773579	0.0644839	0.0563405	0.0691722
897	XGU31214.1	iron-sulfur cluster repair di-iron protein ScdA [Staphylococcus aureus]	25640	MS24-071_Adh2_Swissprot-human_Saureus-NSA739	Staphylococcus aureus [Bacteria]	2	2	3	1	1	2	0.7	-1.42857	-0.514573	0.101192		7	6	11	6	8	9	0.962963	-1.03846	-0.0544478	0.861464		0.00972195	0.0100852	0.0173561	0.00471943	0.00532368	0.00817962	0.0143337	0.0122414	0.0218189	0.0124808	0.0173355	0.0188652
850	XGU31569.1	CHAP domain-containing protein [Staphylococcus aureus]	27629.5	MS24-071_Adh2_Swissprot-human_Saureus-NSA739	Staphylococcus aureus [Bacteria]	13	14	11	11	6	9	0.707317	-1.41379	-0.499571	0.092134		0	1	0	0	0	1	1	1	0	1		0.0631927	0.0705965	0.063639	0.0519137	0.0319421	0.0368083	0	0.00204023	0	0	0	0.00209613
273	XGU33189.1	ornithine--oxo-acid transaminase [Staphylococcus aureus]	43675.5	MS24-071_Adh2_Swissprot-human_Saureus-NSA739	Staphylococcus aureus [Bacteria]	27	21	14	11	12	20	0.707692	-1.41304	-0.498806	0.255048		48	61	44	43	34	54	0.858974	-1.16418	-0.219313	0.397297		0.131246	0.105895	0.0809951	0.0519137	0.0638842	0.0817962	0.0982881	0.124454	0.0872756	0.0894454	0.073676	0.113191
429	XGU31426.1	chromosomal replication initiator protein DnaA [Staphylococcus aureus]	51933.8	MS24-071_Adh2_Swissprot-human_Saureus-NSA739	Staphylococcus aureus [Bacteria]	5	6	7	2	4	6	0.714286	-1.4	-0.485427	0.220881		34	32	32	34	32	31	0.990099	-1.01	-0.0143553	0.779107		0.0243049	0.0302557	0.0404975	0.00943886	0.0212947	0.0245389	0.0696208	0.0652875	0.0634732	0.0707243	0.0693421	0.06498
557	XGU32255.1	RluA family pseudouridine synthase [Staphylococcus aureus]	31477.6	MS24-071_Adh2_Swissprot-human_Saureus-NSA739	Staphylococcus aureus [Bacteria]	1	2	1	0	1	1	0.714286	-1.4	-0.485427	0.2302		22	26	29	23	24	29	0.9875	-1.01266	-0.0181473	0.90937		0.00486098	0.0100852	0.00578536	0	0.00532368	0.00408981	0.0450487	0.0530461	0.0575226	0.0478429	0.0520066	0.0607877
707	XGU32337.1	3,4-dihydroxy-2-butanone-4-phosphate synthase [Staphylococcus aureus]	44445.3	MS24-071_Adh2_Swissprot-human_Saureus-NSA739	Staphylococcus aureus [Bacteria]	2	2	0	0	1	1	0.714286	-1.4	-0.485427	0.438193		14	16	19	19	15	14	0.980769	-1.01961	-0.0280144	0.882046		0.00972195	0.0100852	0	0	0.00532368	0.00408981	0.0286674	0.0326437	0.0376872	0.0395224	0.0325041	0.0293458
734	XGU32310.1	DUF4352 domain-containing protein [Staphylococcus aureus]	36013.5	MS24-071_Adh2_Swissprot-human_Saureus-NSA739	Staphylococcus aureus [Bacteria]	5	3	3	3	2	2	0.714286	-1.4	-0.485427	0.17342		12	11	15	13	12	14	1.02439	1.02439	0.0347654	0.819372		0.0243049	0.0151278	0.0173561	0.0141583	0.0106474	0.00817962	0.024572	0.0224426	0.029753	0.0270416	0.0260033	0.0293458
821	XGU31922.1	HAD-IIB family hydrolase [Staphylococcus aureus]	31816.5	MS24-071_Adh2_Swissprot-human_Saureus-NSA739	Staphylococcus aureus [Bacteria]	2	2	0	1	1	0	0.714286	-1.4	-0.485427	0.438193		13	11	11	11	9	10	0.868421	-1.15152	-0.203533	0.133233		0.00972195	0.0100852	0	0.00471943	0.00532368	0	0.0266197	0.0224426	0.0218189	0.0228814	0.0195025	0.0209613
837	XGU31442.1	arylamine N-acetyltransferase [Staphylococcus aureus]	30534.2	MS24-071_Adh2_Swissprot-human_Saureus-NSA739	Staphylococcus aureus [Bacteria]	2	2	0	0	1	1	0.714286	-1.4	-0.485427	0.438193		10	14	8	10	7	13	0.942857	-1.06061	-0.0848889	0.800751		0.00972195	0.0100852	0	0	0.00532368	0.00408981	0.0204767	0.0285633	0.0158683	0.0208013	0.0151686	0.0272497
900	XGU33304.1	fatty acid kinase binding subunit FakB1 [Staphylococcus aureus]	32219.3	MS24-071_Adh2_Swissprot-human_Saureus-NSA739	Staphylococcus aureus [Bacteria]	2	1	1	1	0	1	0.714286	-1.4	-0.485427	0.2302		9	9	12	7	6	8	0.727273	-1.375	-0.459432	0.0753764		0.00972195	0.00504261	0.00578536	0.00471943	0	0.00408981	0.018429	0.0183621	0.0238024	0.0145609	0.0130016	0.016769
1362	sp|Q9BXJ9|NAA15_HUMAN	N-alpha-acetyltransferase 15, NatA auxiliary subunit OS=Homo sapiens OX=9606 GN=NAA15 PE=1 SV=1	102462	MS24-071_Adh2_Swissprot-human_Saureus-NSA739	Homo sapiens [Eukaryota]	1	2	1	0	0	2	0.714286	-1.4	-0.485427	0.438193		0	2	2	2	1	2	1.14286	1.14286	0.192645	0.685598		0.00486098	0.0100852	0.00578536	0	0	0.00817962	0	0.00408047	0.00396707	0.00416025	0.00216694	0.00419226
739	XGU31692.1	2-dehydropantoate 2-reductase [Staphylococcus aureus]	34650.4	MS24-071_Adh2_Swissprot-human_Saureus-NSA739	Staphylococcus aureus [Bacteria]	3	4	2	3	0	3	0.75	-1.33333	-0.415037	0.446539		13	13	12	13	13	15	1.07317	1.07317	0.10188	0.273893		0.0145829	0.0201704	0.0115707	0.0141583	0	0.0122694	0.0266197	0.026523	0.0238024	0.0270416	0.0281702	0.0314419
746	XGU31264.1	FMN-dependent NADH-azoreductase [Staphylococcus aureus]	23323.7	MS24-071_Adh2_Swissprot-human_Saureus-NSA739	Staphylococcus aureus [Bacteria]	3	3	3	3	1	2	0.75	-1.33333	-0.415037	0.225403		12	11	16	12	12	14	0.97619	-1.02439	-0.0347654	0.855412		0.0145829	0.0151278	0.0173561	0.0141583	0.00532368	0.00817962	0.024572	0.0224426	0.0317366	0.0249615	0.0260033	0.0293458
756	XGU31545.1	epoxyqueuosine reductase QueH [Staphylococcus aureus]	28284.1	MS24-071_Adh2_Swissprot-human_Saureus-NSA739	Staphylococcus aureus [Bacteria]	2	2	1	1	1	1	0.75	-1.33333	-0.415037	0.183503		12	9	22	14	13	11	0.891304	-1.12195	-0.16601	0.715897		0.00972195	0.0100852	0.00578536	0.00471943	0.00532368	0.00408981	0.024572	0.0183621	0.0436378	0.0291218	0.0281702	0.0230574
770	XGU32267.1	YtxH domain-containing protein [Staphylococcus aureus]	13203.8	MS24-071_Adh2_Swissprot-human_Saureus-NSA739	Staphylococcus aureus [Bacteria]	0	1	0	0	0	0	0.75	-1.33333	-0.415037	0.42265		13	13	9	16	18	14	1.34211	1.34211	0.424498	0.0712214		0	0.00504261	0	0	0	0	0.0266197	0.026523	0.0178518	0.033282	0.0390049	0.0293458
797	XGU31820.1	LCP family protein [Staphylococcus aureus]	34716	MS24-071_Adh2_Swissprot-human_Saureus-NSA739	Staphylococcus aureus [Bacteria]	0	0	1	0	0	0	0.75	-1.33333	-0.415037	0.42265		12	11	15	15	10	13	1	1	0	1		0	0	0.00578536	0	0	0	0.024572	0.0224426	0.029753	0.0312019	0.0216694	0.0272497
878	XGU31575.1	D-lactate dehydrogenase [Staphylococcus aureus]	37257.3	MS24-071_Adh2_Swissprot-human_Saureus-NSA739	Staphylococcus aureus [Bacteria]	0	0	1	0	0	0	0.75	-1.33333	-0.415037	0.42265		10	12	8	12	8	10	1	1	0	1		0	0	0.00578536	0	0	0	0.0204767	0.0244828	0.0158683	0.0249615	0.0173355	0.0209613
898	XGU31783.1	hypothetical protein ACEY2J_12270 [Staphylococcus aureus]	16296.2	MS24-071_Adh2_Swissprot-human_Saureus-NSA739	Staphylococcus aureus [Bacteria]	1	0	0	0	0	0	0.75	-1.33333	-0.415037	0.42265		8	8	8	11	9	12	1.2963	1.2963	0.374396	0.0941784		0.00486098	0	0	0	0	0	0.0163814	0.0163219	0.0158683	0.0228814	0.0195025	0.0251535
982	XGU33013.1	TrmH family RNA methyltransferase [Staphylococcus aureus]	26897.1	MS24-071_Adh2_Swissprot-human_Saureus-NSA739	Staphylococcus aureus [Bacteria]	2	1	2	1	1	1	0.75	-1.33333	-0.415037	0.183503		6	8	6	3	8	6	0.869565	-1.15	-0.201634	0.57877		0.00972195	0.00504261	0.0115707	0.00471943	0.00532368	0.00408981	0.012286	0.0163219	0.0119012	0.00624038	0.0173355	0.0125768
984	XGU32918.1	ribonuclease III [Staphylococcus aureus]	27961.4	MS24-071_Adh2_Swissprot-human_Saureus-NSA739	Staphylococcus aureus [Bacteria]	0	1	0	0	0	0	0.75	-1.33333	-0.415037	0.42265		7	8	7	6	7	9	1	1	0	1		0	0.00504261	0	0	0	0	0.0143337	0.0163219	0.0138848	0.0124808	0.0151686	0.0188652
1011	XGU31607.1	L-serine ammonia-lyase, iron-sulfur-dependent, subunit alpha [Staphylococcus aureus]	31179.4	MS24-071_Adh2_Swissprot-human_Saureus-NSA739	Staphylococcus aureus [Bacteria]	1	0	0	0	0	0	0.75	-1.33333	-0.415037	0.42265		6	5	8	6	7	8	1.09091	1.09091	0.125531	0.566567		0.00486098	0	0	0	0	0	0.012286	0.0102012	0.0158683	0.0124808	0.0151686	0.016769
1020	XGU31867.1	VOC family protein [Staphylococcus aureus]	30087.4	MS24-071_Adh2_Swissprot-human_Saureus-NSA739	Staphylococcus aureus [Bacteria]	1	0	0	0	0	0	0.75	-1.33333	-0.415037	0.42265		5	6	8	7	6	7	1.04545	1.04545	0.0641303	0.750738		0.00486098	0	0	0	0	0	0.0102383	0.0122414	0.0158683	0.0145609	0.0130016	0.0146729
1081	XGU33382.1	LysR family transcriptional regulator [Staphylococcus aureus]	33337.1	MS24-071_Adh2_Swissprot-human_Saureus-NSA739	Staphylococcus aureus [Bacteria]	0	0	1	0	0	0	0.75	-1.33333	-0.415037	0.42265		4	7	5	6	4	7	1.05263	1.05263	0.0740006	0.802482		0	0	0.00578536	0	0	0	0.00819068	0.0142816	0.00991768	0.0124808	0.00866776	0.0146729
1103	XGU32119.1	AAA family ATPase [Staphylococcus aureus]	75228	MS24-071_Adh2_Swissprot-human_Saureus-NSA739	Staphylococcus aureus [Bacteria]	1	0	0	0	0	0	0.75	-1.33333	-0.415037	0.42265		6	5	7	4	7	2	0.761905	-1.3125	-0.392317	0.374792		0.00486098	0	0	0	0	0	0.012286	0.0102012	0.0138848	0.00832051	0.0151686	0.00419226
1107	XGU32419.1	transcriptional regulator NrdR [Staphylococcus aureus]	18477.2	MS24-071_Adh2_Swissprot-human_Saureus-NSA739	Staphylococcus aureus [Bacteria]	1	0	0	0	0	0	0.75	-1.33333	-0.415037	0.42265		7	5	6	4	6	3	0.761905	-1.3125	-0.392317	0.200173		0.00486098	0	0	0	0	0	0.0143337	0.0102012	0.0119012	0.00832051	0.0130016	0.00628839
1117	XGU32518.1	50S ribosomal protein L11 methyltransferase [Staphylococcus aureus]	35718.7	MS24-071_Adh2_Swissprot-human_Saureus-NSA739	Staphylococcus aureus [Bacteria]	1	0	0	0	0	0	0.75	-1.33333	-0.415037	0.42265		4	5	6	4	6	5	1	1	0	1		0.00486098	0	0	0	0	0	0.00819068	0.0102012	0.0119012	0.00832051	0.0130016	0.0104806
1171	XGU31001.1	GNAT family N-acetyltransferase [Staphylococcus aureus]	20010	MS24-071_Adh2_Swissprot-human_Saureus-NSA739	Staphylococcus aureus [Bacteria]	0	1	0	0	0	0	0.75	-1.33333	-0.415037	0.42265		3	4	4	4	4	5	1.14286	1.14286	0.192645	0.2302		0	0.00504261	0	0	0	0	0.00614301	0.00816093	0.00793415	0.00832051	0.00866776	0.0104806
1243	XGU31682.1	carboxylesterase family protein [Staphylococcus aureus]	52163.9	MS24-071_Adh2_Swissprot-human_Saureus-NSA739	Staphylococcus aureus [Bacteria]	0	1	0	0	0	0	0.75	-1.33333	-0.415037	0.42265		3	2	3	4	2	4	1.18182	1.18182	0.241008	0.438193		0	0.00504261	0	0	0	0	0.00614301	0.00408047	0.00595061	0.00832051	0.00433388	0.00838451
1260	XGU33377.1	SA0632 family lipoprotein [Staphylococcus aureus]	15235.9	MS24-071_Adh2_Swissprot-human_Saureus-NSA739	Staphylococcus aureus [Bacteria]	1	0	0	0	0	0	0.75	-1.33333	-0.415037	0.42265		3	3	3	3	3	2	0.916667	-1.09091	-0.125531	0.42265		0.00486098	0	0	0	0	0	0.00614301	0.0061207	0.00595061	0.00624038	0.00650082	0.00419226
1345	XGU31326.1	purine-nucleoside phosphorylase [Staphylococcus aureus]	26088.9	MS24-071_Adh2_Swissprot-human_Saureus-NSA739	Staphylococcus aureus [Bacteria]	1	0	0	0	0	0	0.75	-1.33333	-0.415037	0.42265		2	2	3	3	1	2	0.9	-1.11111	-0.152003	0.64945		0.00486098	0	0	0	0	0	0.00409534	0.00408047	0.00595061	0.00624038	0.00216694	0.00419226
1440	XGU31740.1	nitrate reductase subunit beta [Staphylococcus aureus]	60418	MS24-071_Adh2_Swissprot-human_Saureus-NSA739	Staphylococcus aureus [Bacteria]	1	0	0	0	0	0	0.75	-1.33333	-0.415037	0.42265		1	1	2	2	2	1	1.14286	1.14286	0.192645	0.518519		0.00486098	0	0	0	0	0	0.00204767	0.00204023	0.00396707	0.00416025	0.00433388	0.00209613
1451	XGU31446.1	bacillithiol transferase BstA [Staphylococcus aureus]	17557.1	MS24-071_Adh2_Swissprot-human_Saureus-NSA739	Staphylococcus aureus [Bacteria]	1	0	0	0	0	0	0.75	-1.33333	-0.415037	0.42265		1	2	1	2	1	2	1.14286	1.14286	0.192645	0.518519		0.00486098	0	0	0	0	0	0.00204767	0.00408047	0.00198354	0.00416025	0.00216694	0.00419226
1493	XGU33397.1	N-acetyltransferase family protein [Staphylococcus aureus]	19323.9	MS24-071_Adh2_Swissprot-human_Saureus-NSA739	Staphylococcus aureus [Bacteria]	1	0	0	0	0	0	0.75	-1.33333	-0.415037	0.42265		1	1	2	1	2	1	1	1	0	1		0.00486098	0	0	0	0	0	0.00204767	0.00204023	0.00396707	0.00208013	0.00433388	0.00209613
1704	XGU32309.1	hypothetical protein ACEY2J_01140 [Staphylococcus aureus]	23925.5	MS24-071_Adh2_Swissprot-human_Saureus-NSA739	Staphylococcus aureus [Bacteria]	1	0	0	0	0	0	0.75	-1.33333	-0.415037	0.42265		1	0	0	1	1	0	1.25	1.25	0.321928	0.518519		0.00486098	0	0	0	0	0	0.00204767	0	0	0.00208013	0.00216694	0
1782	sp|Q8N697|S15A4_HUMAN	Solute carrier family 15 member 4 OS=Homo sapiens OX=9606 GN=SLC15A4 PE=1 SV=1	62734.7	MS24-071_Adh2_Swissprot-human_Saureus-NSA739	Homo sapiens [Eukaryota]	0	0	1	0	0	0	0.75	-1.33333	-0.415037	0.42265		0	0	0	0	1	0	1.33333	1.33333	0.415037	0.42265		0	0	0.00578536	0	0	0	0	0	0	0	0.00216694	0
43	sp|P35908|K22E_HUMAN	Keratin, type II cytoskeletal 2 epidermal OS=Homo sapiens OX=9606 GN=KRT2 PE=1 SV=2	65678.3	MS24-071_Adh2_Swissprot-human_Saureus-NSA739	Homo sapiens [Eukaryota]	109	77	121	61	67	103	0.754839	-1.32479	-0.40576	0.243988		11	7	2	1	17	7	1.21739	1.21739	0.283793	0.774723		0.529846	0.388281	0.700029	0.287885	0.356687	0.421251	0.0225244	0.0142816	0.00396707	0.00208013	0.036838	0.0146729
798	sp|P01619|KV320_HUMAN	Immunoglobulin kappa variable 3-20 OS=Homo sapiens OX=9606 GN=IGKV3-20 PE=1 SV=2	12663.3	MS24-071_Adh2_Swissprot-human_Saureus-NSA739	Homo sapiens [Eukaryota]	11	15	12	11	7	10	0.756098	-1.32258	-0.403356	0.121393		2	3	0	2	2	2	1.125	1.125	0.169925	0.741801		0.0534707	0.0756392	0.0694244	0.0519137	0.0372658	0.0408981	0.00409534	0.0061207	0	0.00416025	0.00433388	0.00419226
334	XGU32715.1	alanine dehydrogenase [Staphylococcus aureus]	40323.8	MS24-071_Adh2_Swissprot-human_Saureus-NSA739	Staphylococcus aureus [Bacteria]	33	33	29	21	20	31	0.765306	-1.30667	-0.385891	0.149247		20	22	27	23	22	23	0.986111	-1.01408	-0.0201779	0.888258		0.160412	0.166406	0.167776	0.099108	0.106474	0.126784	0.0409534	0.0448851	0.0535555	0.0478429	0.0476727	0.048211
406	XGU32950.1	dihydroorotase [Staphylococcus aureus]	46741.6	MS24-071_Adh2_Swissprot-human_Saureus-NSA739	Staphylococcus aureus [Bacteria]	10	10	7	5	7	8	0.766667	-1.30435	-0.383329	0.156135		37	33	32	30	28	29	0.857143	-1.16667	-0.222392	0.0674749		0.0486098	0.0504261	0.0404975	0.0235971	0.0372658	0.0327185	0.0757638	0.0673277	0.0634732	0.0624038	0.0606744	0.0607877
547	XGU32982.1	ornithine carbamoyltransferase [Staphylococcus aureus]	37720.8	MS24-071_Adh2_Swissprot-human_Saureus-NSA739	Staphylococcus aureus [Bacteria]	9	13	5	7	4	9	0.766667	-1.30435	-0.383329	0.448976		6	8	7	9	6	7	1.04167	1.04167	0.0588937	0.770026		0.0437488	0.0655539	0.0289268	0.033036	0.0212947	0.0368083	0.012286	0.0163219	0.0138848	0.0187211	0.0130016	0.0146729
678	XGU32573.1	polyprenyl synthetase family protein [Staphylococcus aureus]	32844.4	MS24-071_Adh2_Swissprot-human_Saureus-NSA739	Staphylococcus aureus [Bacteria]	4	4	2	1	2	4	0.769231	-1.3	-0.378512	0.420396		18	12	19	18	11	18	0.961538	-1.04	-0.0565835	0.845056		0.0194439	0.0201704	0.0115707	0.00471943	0.0106474	0.0163592	0.0368581	0.0244828	0.0376872	0.0374423	0.0238364	0.0377303
299	XGU30897.1	bifunctional hydroxymethylpyrimidine kinase/phosphomethylpyrimidine kinase [Staphylococcus aureus]	29952	MS24-071_Adh2_Swissprot-human_Saureus-NSA739	Staphylococcus aureus [Bacteria]	11	11	10	8	6	10	0.771429	-1.2963	-0.374396	0.13846		45	48	50	47	46	49	0.993151	-1.0069	-0.00991547	0.855993		0.0534707	0.0554687	0.0578536	0.0377554	0.0319421	0.0408981	0.0921451	0.0979312	0.0991768	0.0977659	0.0996793	0.10271
368	XGU31282.1	alpha-keto acid decarboxylase family protein [Staphylococcus aureus]	60500.7	MS24-071_Adh2_Swissprot-human_Saureus-NSA739	Staphylococcus aureus [Bacteria]	12	12	8	7	6	11	0.771429	-1.2963	-0.374396	0.25996		41	45	27	32	28	41	0.896552	-1.11538	-0.157541	0.584724		0.0583317	0.0605113	0.0462829	0.033036	0.0319421	0.0449879	0.0839545	0.0918105	0.0535555	0.066564	0.0606744	0.0859413
785	XGU30886.1	diphosphomevalonate decarboxylase [Staphylococcus aureus]	36970.4	MS24-071_Adh2_Swissprot-human_Saureus-NSA739	Staphylococcus aureus [Bacteria]	4	2	0	1	0	3	0.777778	-1.28571	-0.36257	0.671737		12	10	15	12	12	10	0.925	-1.08108	-0.112475	0.57877		0.0194439	0.0100852	0	0.00471943	0	0.0122694	0.024572	0.0204023	0.029753	0.0249615	0.0260033	0.0209613
876	XGU33062.1	TrkA family potassium uptake protein [Staphylococcus aureus]	24267.7	MS24-071_Adh2_Swissprot-human_Saureus-NSA739	Staphylococcus aureus [Bacteria]	2	2	2	1	1	2	0.777778	-1.28571	-0.36257	0.183503		9	10	8	6	7	11	0.9	-1.11111	-0.152003	0.590332		0.00972195	0.0100852	0.0115707	0.00471943	0.00532368	0.00817962	0.018429	0.0204023	0.0158683	0.0124808	0.0151686	0.0230574
986	XGU31290.1	NAD-dependent formate dehydrogenase [Staphylococcus aureus]	38094.4	MS24-071_Adh2_Swissprot-human_Saureus-NSA739	Staphylococcus aureus [Bacteria]	2	3	1	1	0	3	0.777778	-1.28571	-0.36257	0.566567		5	7	5	6	5	6	1	1	0	1		0.00972195	0.0151278	0.00578536	0.00471943	0	0.0122694	0.0102383	0.0142816	0.00991768	0.0124808	0.0108347	0.0125768
647	XGU30986.1	TatD family hydrolase [Staphylococcus aureus]	29376.9	MS24-071_Adh2_Swissprot-human_Saureus-NSA739	Staphylococcus aureus [Bacteria]	4	4	3	2	2	4	0.785714	-1.27273	-0.347923	0.273893		16	19	19	16	17	17	0.929825	-1.07547	-0.10497	0.313273		0.0194439	0.0201704	0.0173561	0.00943886	0.0106474	0.0163592	0.0327627	0.0387644	0.0376872	0.033282	0.036838	0.0356342
630	XGU32815.1	Cof-type HAD-IIB family hydrolase [Staphylococcus aureus]	29916.6	MS24-071_Adh2_Swissprot-human_Saureus-NSA739	Staphylococcus aureus [Bacteria]	10	8	8	6	5	9	0.793103	-1.26087	-0.334419	0.23814		14	15	14	14	9	16	0.913043	-1.09524	-0.131245	0.588977		0.0486098	0.0403409	0.0462829	0.0283166	0.0266184	0.0368083	0.0286674	0.0306035	0.0277695	0.0291218	0.0195025	0.0335381
412	XGU31486.1	YhgE/Pip family protein [Staphylococcus aureus]	108763	MS24-071_Adh2_Swissprot-human_Saureus-NSA739	Staphylococcus aureus [Bacteria]	10	14	8	6	8	11	0.8	-1.25	-0.321928	0.366918		30	28	31	25	28	32	0.956522	-1.04545	-0.0641303	0.592865		0.0486098	0.0705965	0.0462829	0.0283166	0.0425894	0.0449879	0.0614301	0.0571265	0.0614896	0.0520032	0.0606744	0.0670761
504	XGU32752.1	diaminopimelate decarboxylase [Staphylococcus aureus]	47176.4	MS24-071_Adh2_Swissprot-human_Saureus-NSA739	Staphylococcus aureus [Bacteria]	8	8	6	5	6	6	0.8	-1.25	-0.321928	0.113145		25	28	24	23	17	29	0.9	-1.11111	-0.152003	0.529709		0.0388878	0.0403409	0.0347122	0.0235971	0.0319421	0.0245389	0.0511917	0.0571265	0.0476049	0.0478429	0.036838	0.0607877
579	XGU32341.1	alpha/beta fold hydrolase [Staphylococcus aureus]	31845.2	MS24-071_Adh2_Swissprot-human_Saureus-NSA739	Staphylococcus aureus [Bacteria]	4	4	4	2	3	4	0.8	-1.25	-0.321928	0.225403		20	23	19	22	21	20	1.01538	1.01538	0.0220263	0.819372		0.0194439	0.0201704	0.0231415	0.00943886	0.015971	0.0163592	0.0409534	0.0469254	0.0376872	0.0457628	0.0455058	0.0419226
764	XGU31940.1	alpha/beta hydrolase [Staphylococcus aureus]	32695	MS24-071_Adh2_Swissprot-human_Saureus-NSA739	Staphylococcus aureus [Bacteria]	3	7	2	4	2	3	0.8	-1.25	-0.321928	0.590332		11	12	12	11	9	10	0.868421	-1.15152	-0.203533	0.0824417		0.0145829	0.0352983	0.0115707	0.0188777	0.0106474	0.0122694	0.0225244	0.0244828	0.0238024	0.0228814	0.0195025	0.0209613
803	XGU31380.1	abortive infection family protein [Staphylococcus aureus]	30711.8	MS24-071_Adh2_Swissprot-human_Saureus-NSA739	Staphylococcus aureus [Bacteria]	1	1	0	0	0	1	0.8	-1.25	-0.321928	0.518519		10	12	13	11	13	14	1.07895	1.07895	0.109624	0.467605		0.00486098	0.00504261	0	0	0	0.00408981	0.0204767	0.0244828	0.025786	0.0228814	0.0281702	0.0293458
831	XGU32946.1	orotate phosphoribosyltransferase [Staphylococcus aureus]	22085.5	MS24-071_Adh2_Swissprot-human_Saureus-NSA739	Staphylococcus aureus [Bacteria]	2	0	0	0	0	1	0.8	-1.25	-0.321928	0.685598		9	8	14	11	12	13	1.14706	1.14706	0.197939	0.468684		0.00972195	0	0	0	0	0.00408981	0.018429	0.0163219	0.0277695	0.0228814	0.0260033	0.0272497
875	XGU32814.1	hypothetical protein ACEY2J_03830 [Staphylococcus aureus]	12276.2	MS24-071_Adh2_Swissprot-human_Saureus-NSA739	Staphylococcus aureus [Bacteria]	0	2	0	1	0	0	0.8	-1.25	-0.321928	0.685598		8	9	8	10	16	7	1.28571	1.28571	0.36257	0.419867		0	0.0100852	0	0.00471943	0	0	0.0163814	0.0183621	0.0158683	0.0208013	0.0346711	0.0146729
908	XGU33451.1	aldo/keto reductase [Staphylococcus aureus]	35495.2	MS24-071_Adh2_Swissprot-human_Saureus-NSA739	Staphylococcus aureus [Bacteria]	1	1	0	0	0	1	0.8	-1.25	-0.321928	0.518519		10	8	11	7	7	9	0.8125	-1.23077	-0.29956	0.150012		0.00486098	0.00504261	0	0	0	0.00408981	0.0204767	0.0163219	0.0218189	0.0145609	0.0151686	0.0188652
1136	XGU31212.1	response regulator transcription factor LytR [Staphylococcus aureus]	28203.5	MS24-071_Adh2_Swissprot-human_Saureus-NSA739	Staphylococcus aureus [Bacteria]	1	0	1	1	0	0	0.8	-1.25	-0.321928	0.518519		4	3	6	4	4	4	0.9375	-1.06667	-0.0931094	0.741801		0.00486098	0	0.00578536	0.00471943	0	0	0.00819068	0.0061207	0.0119012	0.00832051	0.00866776	0.00838451
1268	sp|Q9HC77|CENPJ_HUMAN	Centromere protein J OS=Homo sapiens OX=9606 GN=CENPJ PE=1 SV=2	154103	MS24-071_Adh2_Swissprot-human_Saureus-NSA739	Homo sapiens [Eukaryota]	1	1	0	0	0	1	0.8	-1.25	-0.321928	0.518519		1	4	4	2	2	2	0.75	-1.33333	-0.415037	0.42265		0.00486098	0.00504261	0	0	0	0.00408981	0.00204767	0.00816093	0.00793415	0.00416025	0.00433388	0.00419226
1452	XGU31265.1	tandem-type lipoprotein [Staphylococcus aureus]	29630.2	MS24-071_Adh2_Swissprot-human_Saureus-NSA739	Staphylococcus aureus [Bacteria]	1	1	0	0	0	1	0.8	-1.25	-0.321928	0.518519		1	1	1	1	1	2	1.16667	1.16667	0.222392	0.42265		0.00486098	0.00504261	0	0	0	0.00408981	0.00204767	0.00204023	0.00198354	0.00208013	0.00216694	0.00419226
1483	XGU33018.1	heme ABC transporter substrate-binding protein IsdE [Staphylococcus aureus]	33306.6	MS24-071_Adh2_Swissprot-human_Saureus-NSA739	Staphylococcus aureus [Bacteria]	1	1	0	0	0	1	0.8	-1.25	-0.321928	0.518519		1	2	1	1	0	1	0.714286	-1.4	-0.485427	0.2302		0.00486098	0.00504261	0	0	0	0.00408981	0.00204767	0.00408047	0.00198354	0.00208013	0	0.00209613
179	XGU32397.1	alanine dehydrogenase [Staphylococcus aureus]	40080	MS24-071_Adh2_Swissprot-human_Saureus-NSA739	Staphylococcus aureus [Bacteria]	31	30	14	15	17	28	0.807692	-1.2381	-0.308122	0.508198		88	101	74	84	57	87	0.868421	-1.15152	-0.203533	0.399244		0.15069	0.151278	0.0809951	0.0707914	0.0905026	0.114515	0.180195	0.206064	0.146782	0.174731	0.123516	0.182363
395	XGU32579.1	dihydrolipoamide acetyltransferase family protein [Staphylococcus aureus]	46867.8	MS24-071_Adh2_Swissprot-human_Saureus-NSA739	Staphylococcus aureus [Bacteria]	7	9	7	4	5	9	0.807692	-1.2381	-0.308122	0.397391		33	32	39	31	32	34	0.934579	-1.07	-0.0976108	0.404215		0.0340268	0.0453835	0.0404975	0.0188777	0.0266184	0.0368083	0.0675731	0.0652875	0.0773579	0.0644839	0.0693421	0.0712684
222	XGU31234.1	L-lactate dehydrogenase [Staphylococcus aureus]	34676	MS24-071_Adh2_Swissprot-human_Saureus-NSA739	Staphylococcus aureus [Bacteria]	45	36	27	29	24	34	0.810811	-1.23333	-0.302563	0.32074		46	50	62	47	46	48	0.89441	-1.11806	-0.160992	0.359565		0.218744	0.181534	0.156205	0.136863	0.127768	0.139054	0.0941928	0.102012	0.122979	0.0977659	0.0996793	0.100614
683	XGU30920.1	deoxynucleoside kinase [Staphylococcus aureus]	26324.9	MS24-071_Adh2_Swissprot-human_Saureus-NSA739	Staphylococcus aureus [Bacteria]	5	5	3	3	2	5	0.8125	-1.23077	-0.29956	0.420396		14	12	18	15	14	15	1	1	0	1		0.0243049	0.0252131	0.0173561	0.0141583	0.0106474	0.0204491	0.0286674	0.0244828	0.0357037	0.0312019	0.0303372	0.0314419
447	XGU32537.1	deoxyribonuclease IV [Staphylococcus aureus]	33251.8	MS24-071_Adh2_Swissprot-human_Saureus-NSA739	Staphylococcus aureus [Bacteria]	11	11	8	9	7	8	0.818182	-1.22222	-0.289507	0.175936		20	23	33	28	24	30	1.07595	1.07595	0.10561	0.67642		0.0534707	0.0554687	0.0462829	0.0424749	0.0372658	0.0327185	0.0409534	0.0469254	0.0654567	0.0582435	0.0520066	0.0628839
560	XGU32926.1	Asp23/Gls24 family envelope stress response protein [Staphylococcus aureus]	13433.9	MS24-071_Adh2_Swissprot-human_Saureus-NSA739	Staphylococcus aureus [Bacteria]	5	4	5	3	3	5	0.823529	-1.21429	-0.280108	0.273893		17	18	23	24	28	22	1.2623	1.2623	0.336049	0.105841		0.0243049	0.0201704	0.0289268	0.0141583	0.015971	0.0204491	0.0348104	0.0367242	0.0456213	0.049923	0.0606744	0.0461148
506	XGU32716.1	bifunctional threonine ammonia-lyase/L-serine ammonia-lyase TdcB [Staphylococcus aureus]	37339.5	MS24-071_Adh2_Swissprot-human_Saureus-NSA739	Staphylococcus aureus [Bacteria]	15	12	10	10	6	14	0.825	-1.21212	-0.277534	0.448976		18	17	22	21	20	20	1.06667	1.06667	0.0931094	0.476793		0.0729146	0.0605113	0.0578536	0.0471943	0.0319421	0.0572574	0.0368581	0.034684	0.0436378	0.0436827	0.0433388	0.0419226
474	XGU32927.1	50S ribosomal protein L28 [Staphylococcus aureus]	7029.94	MS24-071_Adh2_Swissprot-human_Saureus-NSA739	Staphylococcus aureus [Bacteria]	6	9	5	4	5	7	0.826087	-1.21053	-0.275634	0.425867		26	24	29	29	28	27	1.06098	1.06098	0.0853915	0.374792		0.0291659	0.0453835	0.0289268	0.0188777	0.0266184	0.0286287	0.0532394	0.0489656	0.0575226	0.0603237	0.0606744	0.0565955
558	XGU33351.1	aldo/keto reductase [Staphylococcus aureus]	32510.4	MS24-071_Adh2_Swissprot-human_Saureus-NSA739	Staphylococcus aureus [Bacteria]	7	8	5	5	4	7	0.826087	-1.21053	-0.275634	0.345271		20	22	21	19	17	23	0.939394	-1.06452	-0.0901978	0.535458		0.0340268	0.0403409	0.0289268	0.0235971	0.0212947	0.0286287	0.0409534	0.0448851	0.0416543	0.0395224	0.036838	0.048211
125	XGU31989.1	pyrimidine-nucleoside phosphorylase [Staphylococcus aureus]	46279.1	MS24-071_Adh2_Swissprot-human_Saureus-NSA739	Staphylococcus aureus [Bacteria]	34	32	26	23	21	32	0.831579	-1.20253	-0.266075	0.275004		124	128	118	106	94	117	0.857909	-1.16562	-0.221104	0.100912		0.165273	0.161364	0.150419	0.108547	0.111797	0.130874	0.253911	0.26115	0.234057	0.220493	0.203692	0.245247
214	XGU33089.1	cytochrome aa3 quinol oxidase subunit II [Staphylococcus aureus]	41864.2	MS24-071_Adh2_Swissprot-human_Saureus-NSA739	Staphylococcus aureus [Bacteria]	5	10	6	7	3	7	0.833333	-1.2	-0.263034	0.547332		94	74	93	78	69	72	0.840909	-1.18919	-0.249978	0.152472		0.0243049	0.0504261	0.0347122	0.033036	0.015971	0.0286287	0.192481	0.150977	0.184469	0.16225	0.149519	0.150921
482	XGU32968.1	penicillin-binding protein [Staphylococcus aureus]	82657.5	MS24-071_Adh2_Swissprot-human_Saureus-NSA739	Staphylococcus aureus [Bacteria]	1	1	1	0	1	1	0.833333	-1.2	-0.263034	0.42265		36	32	33	28	28	32	0.875	-1.14286	-0.192645	0.0739179		0.00486098	0.00504261	0.00578536	0	0.00532368	0.00408981	0.0737161	0.0652875	0.0654567	0.0582435	0.0606744	0.0670761
543	XGU31345.1	N-[(2S)-2-amino-2-carboxyethyl]-L-glutamate dehydrogenase SbnB [Staphylococcus aureus]	37953	MS24-071_Adh2_Swissprot-human_Saureus-NSA739	(2S)-2-amino-2-carboxyethyl;Staphylococcus aureus [Bacteria]	1	5	3	2	1	4	0.833333	-1.2	-0.263034	0.671737		23	28	24	25	17	34	1.01282	1.01282	0.0183785	0.953355		0.00486098	0.0252131	0.0173561	0.00943886	0.00532368	0.0163592	0.0470964	0.0571265	0.0476049	0.0520032	0.036838	0.0712684
676	XGU30979.1	septation regulator SpoVG [Staphylococcus aureus]	11270.6	MS24-071_Adh2_Swissprot-human_Saureus-NSA739	Staphylococcus aureus [Bacteria]	2	0	1	1	0	1	0.833333	-1.2	-0.263034	0.64945		16	18	16	20	22	18	1.18868	1.18868	0.249359	0.0824417		0.00972195	0	0.00578536	0.00471943	0	0.00408981	0.0327627	0.0367242	0.0317366	0.0416025	0.0476727	0.0377303
760	XGU31539.1	pantoate--beta-alanine ligase [Staphylococcus aureus]	31442.4	MS24-071_Adh2_Swissprot-human_Saureus-NSA739	Staphylococcus aureus [Bacteria]	0	1	2	0	0	2	0.833333	-1.2	-0.263034	0.72503		15	18	16	15	7	12	0.711538	-1.40541	-0.490986	0.154277		0	0.00504261	0.0115707	0	0	0.00817962	0.030715	0.0367242	0.0317366	0.0312019	0.0151686	0.0251535
879	XGU31403.1	23S rRNA (pseudouridine(1915)-N(3))-methyltransferase RlmH [Staphylococcus aureus]	18294.6	MS24-071_Adh2_Swissprot-human_Saureus-NSA739	Staphylococcus aureus [Bacteria]	1	1	1	1	0	1	0.833333	-1.2	-0.263034	0.42265		8	6	10	11	10	11	1.2963	1.2963	0.374396	0.13846		0.00486098	0.00504261	0.00578536	0.00471943	0	0.00408981	0.0163814	0.0122414	0.0198354	0.0228814	0.0216694	0.0230574
922	XGU31999.1	DUF2529 domain-containing protein [Staphylococcus aureus]	20208.3	MS24-071_Adh2_Swissprot-human_Saureus-NSA739	Staphylococcus aureus [Bacteria]	1	1	1	0	0	2	0.833333	-1.2	-0.263034	0.666667		8	6	9	9	9	7	1.07692	1.07692	0.106915	0.581288		0.00486098	0.00504261	0.00578536	0	0	0.00817962	0.0163814	0.0122414	0.0178518	0.0187211	0.0195025	0.0146729
942	XGU30998.1	recombination mediator RecR [Staphylococcus aureus]	22370.3	MS24-071_Adh2_Swissprot-human_Saureus-NSA739	Staphylococcus aureus [Bacteria]	1	1	1	1	0	1	0.833333	-1.2	-0.263034	0.42265		6	8	8	9	8	6	1.04	1.04	0.0565835	0.779107		0.00486098	0.00504261	0.00578536	0.00471943	0	0.00408981	0.012286	0.0163219	0.0158683	0.0187211	0.0173355	0.0125768
1007	XGU33026.1	pantetheine-phosphate adenylyltransferase [Staphylococcus aureus]	18473.5	MS24-071_Adh2_Swissprot-human_Saureus-NSA739	Staphylococcus aureus [Bacteria]	1	1	1	1	0	1	0.833333	-1.2	-0.263034	0.42265		6	5	6	7	6	6	1.1	1.1	0.137504	0.2302		0.00486098	0.00504261	0.00578536	0.00471943	0	0.00408981	0.012286	0.0102012	0.0119012	0.0145609	0.0130016	0.0125768
1038	XGU32729.1	peptide-methionine (R)-S-oxide reductase MsrB [Staphylococcus aureus]	16380.9	MS24-071_Adh2_Swissprot-human_Saureus-NSA739	Staphylococcus aureus [Bacteria]	0	1	2	0	0	2	0.833333	-1.2	-0.263034	0.72503		4	5	5	4	7	7	1.23529	1.23529	0.304855	0.313273		0	0.00504261	0.0115707	0	0	0.00817962	0.00819068	0.0102012	0.00991768	0.00832051	0.0151686	0.0146729
1185	XGU32187.1	prephenate dehydratase [Staphylococcus aureus]	29545.9	MS24-071_Adh2_Swissprot-human_Saureus-NSA739	Staphylococcus aureus [Bacteria]	1	1	1	0	0	2	0.833333	-1.2	-0.263034	0.666667		3	3	3	3	4	3	1.08333	1.08333	0.115477	0.42265		0.00486098	0.00504261	0.00578536	0	0	0.00817962	0.00614301	0.0061207	0.00595061	0.00624038	0.00866776	0.00628839
1597	sp|Q15723|ELF2_HUMAN	ETS-related transcription factor Elf-2 OS=Homo sapiens OX=9606 GN=ELF2 PE=1 SV=2	64382.9	MS24-071_Adh2_Swissprot-human_Saureus-NSA739	Homo sapiens [Eukaryota]	1	2	0	0	1	1	0.833333	-1.2	-0.263034	0.64945		0	0	1	0	0	0	0.75	-1.33333	-0.415037	0.42265		0.00486098	0.0100852	0	0	0.00532368	0.00408981	0	0	0.00198354	0	0	0
263	XGU31615.1	D-lactate dehydrogenase [Staphylococcus aureus]	36715.7	MS24-071_Adh2_Swissprot-human_Saureus-NSA739	Staphylococcus aureus [Bacteria]	29	27	20	18	19	26	0.835443	-1.19697	-0.259387	0.30827		46	43	52	42	42	43	0.902778	-1.10769	-0.147557	0.218352		0.140968	0.13615	0.115707	0.0849497	0.10115	0.106335	0.0941928	0.08773	0.103144	0.0873653	0.0910115	0.0901335
547	XGU31496.1	ornithine carbamoyltransferase [Staphylococcus aureus]	37852.8	MS24-071_Adh2_Swissprot-human_Saureus-NSA739	Staphylococcus aureus [Bacteria]	16	14	10	13	8	12	0.837209	-1.19444	-0.25634	0.374973		18	16	12	18	14	16	1.04082	1.04082	0.0577155	0.770026		0.0777756	0.0705965	0.0578536	0.0613526	0.0425894	0.0490777	0.0368581	0.0326437	0.0238024	0.0374423	0.0303372	0.0335381
348	XGU30977.1	bifunctional UDP-N-acetylglucosamine diphosphorylase/glucosamine-1-phosphate N-acetyltransferase GlmU [Staphylococcus aureus]	48730.9	MS24-071_Adh2_Swissprot-human_Saureus-NSA739	Staphylococcus aureus [Bacteria]	13	10	5	6	7	10	0.83871	-1.19231	-0.253757	0.570667		38	42	42	36	39	39	0.936	-1.06838	-0.0954196	0.19037		0.0631927	0.0504261	0.0289268	0.0283166	0.0372658	0.0408981	0.0778115	0.0856898	0.0833085	0.0748846	0.0845107	0.081749
314	XGU31428.1	tRNA uridine-5-carboxymethylaminomethyl(34) synthesis GTPase MnmE [Staphylococcus aureus]	51437.5	MS24-071_Adh2_Swissprot-human_Saureus-NSA739	Staphylococcus aureus [Bacteria]	6	6	4	4	4	5	0.842105	-1.1875	-0.247928	0.273893		47	49	50	49	50	51	1.02685	1.02685	0.0382193	0.284627		0.0291659	0.0302557	0.0231415	0.0188777	0.0212947	0.0204491	0.0962405	0.0999714	0.0991768	0.101926	0.108347	0.106903
502	XGU32767.1	oligoendopeptidase F [Staphylococcus aureus]	69355.1	MS24-071_Adh2_Swissprot-human_Saureus-NSA739	Staphylococcus aureus [Bacteria]	6	5	5	5	3	5	0.842105	-1.1875	-0.247928	0.273893		32	23	29	24	27	22	0.873563	-1.14474	-0.195016	0.308679		0.0291659	0.0252131	0.0289268	0.0235971	0.015971	0.0204491	0.0655254	0.0469254	0.0575226	0.049923	0.0585074	0.0461148
413	XGU32499.1	5'-methylthioadenosine/S-adenosylhomocysteine nucleosidase [Staphylococcus aureus]	24575.8	MS24-071_Adh2_Swissprot-human_Saureus-NSA739	Staphylococcus aureus [Bacteria]	13	18	12	12	8	16	0.847826	-1.17949	-0.23816	0.476904		29	24	20	27	25	27	1.07895	1.07895	0.109624	0.526399		0.0631927	0.090767	0.0694244	0.0566332	0.0425894	0.065437	0.0593824	0.0489656	0.0396707	0.0561634	0.0541735	0.0565955
205	XGU31988.1	deoxyribose-phosphate aldolase [Staphylococcus aureus]	23426.9	MS24-071_Adh2_Swissprot-human_Saureus-NSA739	Staphylococcus aureus [Bacteria]	5	6	6	5	3	6	0.85	-1.17647	-0.234465	0.378531		11	15	14	14	15	15	1.09302	1.09302	0.128324	0.384053		0.0243049	0.0302557	0.0347122	0.0235971	0.015971	0.0245389	0.0225244	0.0306035	0.0277695	0.0291218	0.0325041	0.0314419
236	XGU33165.1	beta-ketoacyl-ACP synthase III [Staphylococcus aureus]	33914.9	MS24-071_Adh2_Swissprot-human_Saureus-NSA739	Staphylococcus aureus [Bacteria]	21	22	21	18	14	22	0.850746	-1.17544	-0.233199	0.284655		55	60	67	56	54	49	0.875676	-1.14198	-0.191531	0.147456		0.10208	0.110937	0.121493	0.0849497	0.0745315	0.0899759	0.112622	0.122414	0.132897	0.116487	0.117015	0.10271
310	XGU32258.1	helix-turn-helix transcriptional regulator [Staphylococcus aureus]	18015	MS24-071_Adh2_Swissprot-human_Saureus-NSA739	Staphylococcus aureus [Bacteria]	19	13	12	14	7	16	0.851064	-1.175	-0.232661	0.542666		39	39	36	44	48	41	1.16239	1.16239	0.217098	0.0699481		0.0923585	0.0655539	0.0694244	0.066072	0.0372658	0.065437	0.0798591	0.0795691	0.0714073	0.0915256	0.104013	0.0859413
232	XGU33176.1	CoA-disulfide reductase [Staphylococcus aureus]	49373.1	MS24-071_Adh2_Swissprot-human_Saureus-NSA739	Staphylococcus aureus [Bacteria]	22	21	17	16	14	21	0.857143	-1.16667	-0.222392	0.315231		57	66	61	62	50	59	0.930481	-1.07471	-0.103951	0.390081		0.106941	0.105895	0.0983512	0.0755109	0.0745315	0.0858861	0.116717	0.134655	0.120996	0.128968	0.108347	0.123672
315	XGU32921.1	ACP S-malonyltransferase [Staphylococcus aureus]	33728.1	MS24-071_Adh2_Swissprot-human_Saureus-NSA739	Staphylococcus aureus [Bacteria]	16	15	8	12	8	13	0.857143	-1.16667	-0.222392	0.541557		40	42	46	39	40	44	0.961832	-1.03968	-0.0561431	0.515275		0.0777756	0.0756392	0.0462829	0.0566332	0.0425894	0.0531676	0.0819068	0.0856898	0.0912427	0.0811249	0.0866776	0.0922297
583	XGU30974.1	aminoacyl-tRNA hydrolase [Staphylococcus aureus]	21746	MS24-071_Adh2_Swissprot-human_Saureus-NSA739	Staphylococcus aureus [Bacteria]	1	2	1	1	0	2	0.857143	-1.16667	-0.222392	0.64945		22	19	24	23	23	27	1.11765	1.11765	0.160465	0.248179		0.00486098	0.0100852	0.00578536	0.00471943	0	0.00817962	0.0450487	0.0387644	0.0476049	0.0478429	0.0498396	0.0565955
602	XGU32478.1	tRNA 2-thiouridine(34) synthase MnmA [Staphylococcus aureus]	42465.8	MS24-071_Adh2_Swissprot-human_Saureus-NSA739	Staphylococcus aureus [Bacteria]	4	5	2	3	2	4	0.857143	-1.16667	-0.222392	0.566567		18	22	25	20	17	18	0.852941	-1.17241	-0.229482	0.237395		0.0194439	0.0252131	0.0115707	0.0141583	0.0106474	0.0163592	0.0368581	0.0448851	0.0495884	0.0416025	0.036838	0.0377303
634	XGU32428.1	NUDIX domain-containing protein [Staphylococcus aureus]	22989.3	MS24-071_Adh2_Swissprot-human_Saureus-NSA739	Staphylococcus aureus [Bacteria]	9	5	4	4	4	7	0.857143	-1.16667	-0.222392	0.617374		12	16	19	14	16	17	1	1	0	1		0.0437488	0.0252131	0.0231415	0.0188777	0.0212947	0.0286287	0.024572	0.0326437	0.0376872	0.0291218	0.0346711	0.0356342
742	XGU32567.1	acetyl-CoA carboxylase biotin carboxyl carrier protein [Staphylococcus aureus]	17167.6	MS24-071_Adh2_Swissprot-human_Saureus-NSA739	Staphylococcus aureus [Bacteria]	4	3	4	2	1	6	0.857143	-1.16667	-0.222392	0.708109		11	13	12	12	12	13	1.02564	1.02564	0.0365259	0.64945		0.0194439	0.0151278	0.0231415	0.00943886	0.00532368	0.0245389	0.0225244	0.026523	0.0238024	0.0249615	0.0260033	0.0272497
872	XGU33038.1	hypothetical protein ACEY2J_05005 [Staphylococcus aureus]	18569.3	MS24-071_Adh2_Swissprot-human_Saureus-NSA739	Staphylococcus aureus [Bacteria]	1	2	1	1	0	2	0.857143	-1.16667	-0.222392	0.64945		8	8	10	9	11	9	1.10345	1.10345	0.142019	0.348641		0.00486098	0.0100852	0.00578536	0.00471943	0	0.00817962	0.0163814	0.0163219	0.0198354	0.0187211	0.0238364	0.0188652
889	XGU31139.1	lipoate--protein ligase [Staphylococcus aureus]	39050.7	MS24-071_Adh2_Swissprot-human_Saureus-NSA739	Staphylococcus aureus [Bacteria]	1	1	2	1	1	1	0.857143	-1.16667	-0.222392	0.42265		8	10	10	8	6	10	0.870968	-1.14815	-0.199309	0.386809		0.00486098	0.00504261	0.0115707	0.00471943	0.00532368	0.00408981	0.0163814	0.0204023	0.0198354	0.016641	0.0130016	0.0209613
903	XGU32973.1	N-acetyltransferase [Staphylococcus aureus]	16991.5	MS24-071_Adh2_Swissprot-human_Saureus-NSA739	Staphylococcus aureus [Bacteria]	1	1	2	1	1	1	0.857143	-1.16667	-0.222392	0.42265		7	10	7	8	7	11	1.07407	1.07407	0.103093	0.692448		0.00486098	0.00504261	0.0115707	0.00471943	0.00532368	0.00408981	0.0143337	0.0204023	0.0138848	0.016641	0.0151686	0.0230574
1113	XGU33212.1	D-alanine--poly(phosphoribitol) ligase subunit 2 [Staphylococcus aureus]	9057.57	MS24-071_Adh2_Swissprot-human_Saureus-NSA739	Staphylococcus aureus [Bacteria]	1	1	2	1	1	1	0.857143	-1.16667	-0.222392	0.42265		5	4	3	5	3	4	1	1	0	1		0.00486098	0.00504261	0.0115707	0.00471943	0.00532368	0.00408981	0.0102383	0.00816093	0.00595061	0.0104006	0.00650082	0.00838451
191	XGU32704.1	transglycosylase domain-containing protein [Staphylococcus aureus]	80376.9	MS24-071_Adh2_Swissprot-human_Saureus-NSA739	Staphylococcus aureus [Bacteria]	26	24	19	19	17	23	0.861111	-1.16129	-0.215729	0.290569		82	79	88	72	76	79	0.912698	-1.09565	-0.13179	0.0972368		0.126385	0.121023	0.109922	0.0896692	0.0905026	0.0940657	0.167909	0.161178	0.174551	0.149769	0.164688	0.165594
321	XGU31976.1	HAD family hydrolase [Staphylococcus aureus]	32277.9	MS24-071_Adh2_Swissprot-human_Saureus-NSA739	Staphylococcus aureus [Bacteria]	16	11	6	10	6	12	0.861111	-1.16129	-0.215729	0.653095		39	40	43	45	42	45	1.08	1.08	0.111031	0.102258		0.0777756	0.0554687	0.0347122	0.0471943	0.0319421	0.0490777	0.0798591	0.0816093	0.0852921	0.0936057	0.0910115	0.0943258
187	XGU33346.1	DM13 domain-containing protein [Staphylococcus aureus]	16149.2	MS24-071_Adh2_Swissprot-human_Saureus-NSA739	Staphylococcus aureus [Bacteria]	30	25	30	26	14	33	0.863636	-1.15789	-0.211504	0.551586		69	81	67	95	73	73	1.10909	1.10909	0.149378	0.412784		0.145829	0.126065	0.173561	0.122705	0.0745315	0.134964	0.141289	0.165259	0.132897	0.197612	0.158187	0.153017
1043	sp|Q8WZ42|TITIN_HUMAN	Titin OS=Homo sapiens OX=9606 GN=TTN PE=1 SV=4	3.8429e+06	MS24-071_Adh2_Swissprot-human_Saureus-NSA739	Homo sapiens [Eukaryota]	6	6	7	5	5	6	0.863636	-1.15789	-0.211504	0.101192		0	0	1	0	0	1	1	1	0	1		0.0291659	0.0302557	0.0404975	0.0235971	0.0266184	0.0245389	0	0	0.00198354	0	0	0.00209613
526	XGU30916.1	NADPH-dependent FMN reductase [Staphylococcus aureus]	20898.7	MS24-071_Adh2_Swissprot-human_Saureus-NSA739	Staphylococcus aureus [Bacteria]	5	4	3	4	0	6	0.866667	-1.15385	-0.206451	0.74838		25	24	25	26	25	26	1.03896	1.03896	0.0551416	0.101192		0.0243049	0.0201704	0.0173561	0.0188777	0	0.0245389	0.0511917	0.0489656	0.0495884	0.0540833	0.0541735	0.0544993
765	XGU31296.1	DUF4242 domain-containing protein [Staphylococcus aureus]	19415.8	MS24-071_Adh2_Swissprot-human_Saureus-NSA739	Staphylococcus aureus [Bacteria]	5	2	5	4	0	6	0.866667	-1.15385	-0.206451	0.762871		8	12	9	12	12	11	1.1875	1.1875	0.247928	0.233464		0.0243049	0.0100852	0.0289268	0.0188777	0	0.0245389	0.0163814	0.0244828	0.0178518	0.0249615	0.0260033	0.0230574
445	XGU32935.1	methionyl-tRNA formyltransferase [Staphylococcus aureus]	34217	MS24-071_Adh2_Swissprot-human_Saureus-NSA739	Staphylococcus aureus [Bacteria]	1	2	2	1	1	2	0.875	-1.14286	-0.192645	0.518519		34	32	37	31	32	38	0.981132	-1.01923	-0.0274807	0.813786		0.00486098	0.0100852	0.0115707	0.00471943	0.00532368	0.00817962	0.0696208	0.0652875	0.0733909	0.0644839	0.0693421	0.0796529
497	XGU32740.1	dihydrolipoyllysine-residue succinyltransferase [Staphylococcus aureus]	46701.5	MS24-071_Adh2_Swissprot-human_Saureus-NSA739	Staphylococcus aureus [Bacteria]	9	9	3	6	5	7	0.875	-1.14286	-0.192645	0.672321		28	30	24	20	18	29	0.823529	-1.21429	-0.280108	0.280968		0.0437488	0.0453835	0.0173561	0.0283166	0.0266184	0.0286287	0.0573348	0.061207	0.0476049	0.0416025	0.0390049	0.0607877
517	XGU31335.1	(S)-acetoin forming diacetyl reductase [Staphylococcus aureus]	27255.8	MS24-071_Adh2_Swissprot-human_Saureus-NSA739	Staphylococcus aureus [Bacteria]	7	9	5	5	5	8	0.875	-1.14286	-0.192645	0.54911		27	27	24	23	18	23	0.82716	-1.20896	-0.273761	0.0885547		0.0340268	0.0453835	0.0289268	0.0235971	0.0266184	0.0327185	0.0552871	0.0550863	0.0476049	0.0478429	0.0390049	0.048211
578	XGU32951.1	aspartate carbamoyltransferase catalytic subunit [Staphylococcus aureus]	33464.8	MS24-071_Adh2_Swissprot-human_Saureus-NSA739	Staphylococcus aureus [Bacteria]	5	5	3	4	4	3	0.875	-1.14286	-0.192645	0.438193		21	20	24	22	17	18	0.882353	-1.13333	-0.180572	0.245661		0.0243049	0.0252131	0.0173561	0.0188777	0.0212947	0.0122694	0.0430011	0.0408047	0.0476049	0.0457628	0.036838	0.0377303
745	sp|P02749|APOH_HUMAN	Beta-2-glycoprotein 1 OS=Homo sapiens OX=9606 GN=APOH PE=1 SV=3	39584.2	MS24-071_Adh2_Swissprot-human_Saureus-NSA739	Homo sapiens [Eukaryota]	16	13	16	12	14	13	0.875	-1.14286	-0.192645	0.175936		1	2	1	2	1	1	1	1	0	1		0.0777756	0.0655539	0.0925658	0.0566332	0.0745315	0.0531676	0.00204767	0.00408047	0.00198354	0.00416025	0.00216694	0.00209613
749	XGU33042.1	inositol monophosphatase family protein [Staphylococcus aureus]	30452.5	MS24-071_Adh2_Swissprot-human_Saureus-NSA739	Staphylococcus aureus [Bacteria]	2	2	1	0	2	2	0.875	-1.14286	-0.192645	0.685598		13	14	12	15	13	15	1.09524	1.09524	0.131245	0.206526		0.00972195	0.0100852	0.00578536	0	0.0106474	0.00817962	0.0266197	0.0285633	0.0238024	0.0312019	0.0281702	0.0314419
792	XGU33305.1	YigZ family protein [Staphylococcus aureus]	24024.2	MS24-071_Adh2_Swissprot-human_Saureus-NSA739	Staphylococcus aureus [Bacteria]	2	1	2	2	1	1	0.875	-1.14286	-0.192645	0.518519		14	10	12	10	11	14	0.974359	-1.02632	-0.0374747	0.851252		0.00972195	0.00504261	0.0115707	0.00943886	0.00532368	0.00408981	0.0286674	0.0204023	0.0238024	0.0208013	0.0238364	0.0293458
843	XGU33342.1	7-cyano-7-deazaguanine synthase QueC [Staphylococcus aureus]	25270.4	MS24-071_Adh2_Swissprot-human_Saureus-NSA739	Staphylococcus aureus [Bacteria]	1	2	2	1	1	2	0.875	-1.14286	-0.192645	0.518519		9	10	10	9	10	10	1	1	0	1		0.00486098	0.0100852	0.0115707	0.00471943	0.00532368	0.00817962	0.018429	0.0204023	0.0198354	0.0187211	0.0216694	0.0209613
919	XGU31617.1	VOC family protein [Staphylococcus aureus]	30097.7	MS24-071_Adh2_Swissprot-human_Saureus-NSA739	Staphylococcus aureus [Bacteria]	2	2	1	2	1	1	0.875	-1.14286	-0.192645	0.518519		5	8	9	8	6	9	1.04	1.04	0.0565835	0.834952		0.00972195	0.0100852	0.00578536	0.00943886	0.00532368	0.00408981	0.0102383	0.0163219	0.0178518	0.016641	0.0130016	0.0188652
956	XGU31145.1	alpha/beta hydrolase [Staphylococcus aureus]	31473.8	MS24-071_Adh2_Swissprot-human_Saureus-NSA739	Staphylococcus aureus [Bacteria]	2	2	1	1	1	2	0.875	-1.14286	-0.192645	0.518519		5	6	6	6	7	10	1.3	1.3	0.378512	0.233464		0.00972195	0.0100852	0.00578536	0.00471943	0.00532368	0.00817962	0.0102383	0.0122414	0.0119012	0.0124808	0.0151686	0.0209613
237	XGU30910.1	GTP cyclohydrolase FolE2 [Staphylococcus aureus]	33631.9	MS24-071_Adh2_Swissprot-human_Saureus-NSA739	Staphylococcus aureus [Bacteria]	30	22	18	19	20	22	0.876712	-1.14062	-0.189825	0.487662		51	53	58	56	46	62	1.01212	1.01212	0.0173821	0.905101		0.145829	0.110937	0.104137	0.0896692	0.106474	0.0899759	0.104431	0.108132	0.115045	0.116487	0.0996793	0.12996
1092	sp|A0A087WW87|KV240_HUMAN	Immunoglobulin kappa variable 2-40 OS=Homo sapiens OX=9606 GN=IGKV2-40 PE=3 SV=2	13415.6	MS24-071_Adh2_Swissprot-human_Saureus-NSA739	Homo sapiens [Eukaryota]	8	9	5	7	6	6	0.88	-1.13636	-0.184425	0.496958		0	0	1	0	0	0	0.75	-1.33333	-0.415037	0.42265		0.0388878	0.0453835	0.0289268	0.033036	0.0319421	0.0245389	0	0	0.00198354	0	0	0
143	sp|P13645|K1C10_HUMAN	Keratin, type I cytoskeletal 10 OS=Homo sapiens OX=9606 GN=KRT10 PE=1 SV=6	59019.8	MS24-071_Adh2_Swissprot-human_Saureus-NSA739	Homo sapiens [Eukaryota]	128	105	138	96	103	128	0.882353	-1.13333	-0.180572	0.347034		15	16	10	10	32	15	1.36364	1.36364	0.447459	0.511509		0.622205	0.529474	0.79838	0.453065	0.548339	0.523496	0.030715	0.0326437	0.0198354	0.0208013	0.0693421	0.0314419
173	XGU33205.1	NAD(P)/FAD-dependent oxidoreductase [Staphylococcus aureus]	44361.8	MS24-071_Adh2_Swissprot-human_Saureus-NSA739	Staphylococcus aureus [Bacteria]	19	20	26	18	16	23	0.882353	-1.13333	-0.180572	0.427004		98	86	95	89	79	88	0.91844	-1.0888	-0.122743	0.187097		0.0923585	0.100852	0.150419	0.0849497	0.0851789	0.0940657	0.200672	0.17546	0.188436	0.185131	0.171188	0.184459
387	XGU32028.1	thiaminase II [Staphylococcus aureus]	26825.2	MS24-071_Adh2_Swissprot-human_Saureus-NSA739	Staphylococcus aureus [Bacteria]	11	10	10	9	4	14	0.882353	-1.13333	-0.180572	0.690359		32	32	31	30	30	39	1.04082	1.04082	0.0577155	0.700937		0.0534707	0.0504261	0.0578536	0.0424749	0.0212947	0.0572574	0.0655254	0.0652875	0.0614896	0.0624038	0.0650082	0.081749
391	XGU32578.1	alpha-ketoacid dehydrogenase subunit beta [Staphylococcus aureus]	36266.5	MS24-071_Adh2_Swissprot-human_Saureus-NSA739	Staphylococcus aureus [Bacteria]	11	10	10	9	8	10	0.882353	-1.13333	-0.180572	0.133583		33	33	35	30	22	36	0.875	-1.14286	-0.192645	0.397388		0.0534707	0.0504261	0.0578536	0.0424749	0.0425894	0.0408981	0.0675731	0.0673277	0.0694238	0.0624038	0.0476727	0.0754606
666	XGU32505.1	bis(5'-nucleosyl)-tetraphosphatase (symmetrical) YqeK [Staphylococcus aureus]	22620.4	MS24-071_Adh2_Swissprot-human_Saureus-NSA739	Staphylococcus aureus [Bacteria]	6	3	5	4	3	5	0.882353	-1.13333	-0.180572	0.566567		14	14	14	17	16	15	1.13333	1.13333	0.180572	0.0741799		0.0291659	0.0151278	0.0289268	0.0188777	0.015971	0.0204491	0.0286674	0.0285633	0.0277695	0.0353622	0.0346711	0.0314419
95	XGU33532.1	glutamine--fructose-6-phosphate transaminase (isomerizing) [Staphylococcus aureus]	65939	MS24-071_Adh2_Swissprot-human_Saureus-NSA739	Staphylococcus aureus [Bacteria]	58	48	46	44	41	49	0.883871	-1.13139	-0.178092	0.255324		135	134	124	120	115	120	0.90404	-1.10615	-0.145541	0.0505743		0.281937	0.242045	0.266127	0.207655	0.218271	0.200401	0.276435	0.273391	0.245959	0.249615	0.249198	0.251535
126	XGU33288.1	thioredoxin-disulfide reductase [Staphylococcus aureus]	33709	MS24-071_Adh2_Swissprot-human_Saureus-NSA739	Staphylococcus aureus [Bacteria]	42	51	35	38	31	44	0.885496	-1.12931	-0.175442	0.450793		97	101	115	104	95	100	0.955696	-1.04636	-0.065376	0.498832		0.204161	0.257173	0.202488	0.179338	0.165034	0.179952	0.198624	0.206064	0.228107	0.216333	0.205859	0.209613
542	XGU32264.1	3'-5' exoribonuclease YhaM [Staphylococcus aureus]	35870.3	MS24-071_Adh2_Swissprot-human_Saureus-NSA739	Staphylococcus aureus [Bacteria]	6	6	3	4	3	6	0.888889	-1.125	-0.169925	0.643718		23	24	24	25	21	22	0.959459	-1.04225	-0.0597062	0.496958		0.0291659	0.0302557	0.0173561	0.0188777	0.015971	0.0245389	0.0470964	0.0489656	0.0476049	0.0520032	0.0455058	0.0461148
591	XGU31064.1	general stress protein [Staphylococcus aureus]	15112.6	MS24-071_Adh2_Swissprot-human_Saureus-NSA739	Staphylococcus aureus [Bacteria]	6	4	5	6	2	5	0.888889	-1.125	-0.169925	0.652809		17	21	17	19	17	23	1.06897	1.06897	0.0962153	0.581288		0.0291659	0.0201704	0.0289268	0.0283166	0.0106474	0.0204491	0.0348104	0.0428449	0.0337201	0.0395224	0.036838	0.048211
642	XGU32274.1	ferrochelatase [Staphylococcus aureus]	35209.4	MS24-071_Adh2_Swissprot-human_Saureus-NSA739	Staphylococcus aureus [Bacteria]	7	5	3	3	4	6	0.888889	-1.125	-0.169925	0.671737		17	16	18	16	13	18	0.925926	-1.08	-0.111031	0.464695		0.0340268	0.0252131	0.0173561	0.0141583	0.0212947	0.0245389	0.0348104	0.0326437	0.0357037	0.033282	0.0281702	0.0377303
753	XGU32503.1	ribosome assembly RNA-binding protein YhbY [Staphylococcus aureus]	11040.8	MS24-071_Adh2_Swissprot-human_Saureus-NSA739	Staphylococcus aureus [Bacteria]	2	2	2	2	2	1	0.888889	-1.125	-0.169925	0.42265		14	14	12	15	12	12	0.976744	-1.02381	-0.0339473	0.797171		0.00972195	0.0100852	0.0115707	0.00943886	0.0106474	0.00408981	0.0286674	0.0285633	0.0238024	0.0312019	0.0260033	0.0251535
773	XGU30896.1	uracil-DNA glycosylase [Staphylococcus aureus]	25092.6	MS24-071_Adh2_Swissprot-human_Saureus-NSA739	Staphylococcus aureus [Bacteria]	2	2	2	2	0	3	0.888889	-1.125	-0.169925	0.741801		11	11	13	12	13	13	1.07895	1.07895	0.109624	0.273893		0.00972195	0.0100852	0.0115707	0.00943886	0	0.0122694	0.0225244	0.0224426	0.025786	0.0249615	0.0281702	0.0272497
887	XGU32928.1	thiamine diphosphokinase [Staphylococcus aureus]	23926.5	MS24-071_Adh2_Swissprot-human_Saureus-NSA739	Staphylococcus aureus [Bacteria]	2	2	2	2	1	2	0.888889	-1.125	-0.169925	0.42265		8	8	9	8	8	8	0.964286	-1.03704	-0.0524674	0.42265		0.00972195	0.0100852	0.0115707	0.00943886	0.00532368	0.00817962	0.0163814	0.0163219	0.0178518	0.016641	0.0173355	0.016769
1061	XGU32226.1	acyl-CoA thioesterase [Staphylococcus aureus]	20037	MS24-071_Adh2_Swissprot-human_Saureus-NSA739	Staphylococcus aureus [Bacteria]	3	2	1	2	1	2	0.888889	-1.125	-0.169925	0.64945		4	5	5	4	4	2	0.764706	-1.30769	-0.387023	0.17342		0.0145829	0.0100852	0.00578536	0.00943886	0.00532368	0.00817962	0.00819068	0.0102012	0.00991768	0.00832051	0.00866776	0.00419226
428	XGU31904.1	50S ribosomal protein L36 [Staphylococcus aureus]	4473.47	MS24-071_Adh2_Swissprot-human_Saureus-NSA739	Staphylococcus aureus [Bacteria]	8	8	9	8	7	7	0.892857	-1.12	-0.163499	0.101192		28	31	28	28	35	28	1.04444	1.04444	0.0627358	0.639323		0.0388878	0.0403409	0.0520683	0.0377554	0.0372658	0.0286287	0.0573348	0.0632472	0.055539	0.0582435	0.0758429	0.0586916
648	XGU32030.1	hydroxyethylthiazole kinase [Staphylococcus aureus]	28301.6	MS24-071_Adh2_Swissprot-human_Saureus-NSA739	Staphylococcus aureus [Bacteria]	6	5	5	5	3	6	0.894737	-1.11765	-0.160465	0.538386		15	15	12	18	15	18	1.2	1.2	0.263034	0.101192		0.0291659	0.0252131	0.0289268	0.0235971	0.015971	0.0245389	0.030715	0.0306035	0.0238024	0.0374423	0.0325041	0.0377303
540	XGU32077.1	redox-sensing transcriptional repressor Rex [Staphylococcus aureus]	23584.5	MS24-071_Adh2_Swissprot-human_Saureus-NSA739	Staphylococcus aureus [Bacteria]	5	6	6	6	4	5	0.9	-1.11111	-0.152003	0.386809		21	25	19	23	23	24	1.07353	1.07353	0.102362	0.44552		0.0243049	0.0302557	0.0347122	0.0283166	0.0212947	0.0204491	0.0430011	0.0510058	0.0376872	0.0478429	0.0498396	0.0503071
588	XGU32942.1	guanylate kinase [Staphylococcus aureus]	24079.2	MS24-071_Adh2_Swissprot-human_Saureus-NSA739	Staphylococcus aureus [Bacteria]	7	5	5	5	3	7	0.9	-1.11111	-0.152003	0.64945		16	19	16	21	19	20	1.16667	1.16667	0.222392	0.0753764		0.0340268	0.0252131	0.0289268	0.0235971	0.015971	0.0286287	0.0327627	0.0387644	0.0317366	0.0436827	0.0411719	0.0419226
596	XGU32862.1	2-oxoacid:acceptor oxidoreductase subunit alpha [Staphylococcus aureus]	64628.8	MS24-071_Adh2_Swissprot-human_Saureus-NSA739	Staphylococcus aureus [Bacteria]	2	3	2	1	2	3	0.9	-1.11111	-0.152003	0.64945		19	24	25	20	21	20	0.901408	-1.10938	-0.149747	0.334976		0.00972195	0.0151278	0.0115707	0.00471943	0.0106474	0.0122694	0.0389057	0.0489656	0.0495884	0.0416025	0.0455058	0.0419226
655	XGU32418.1	type I glyceraldehyde-3-phosphate dehydrogenase [Staphylococcus aureus]	37127.2	MS24-071_Adh2_Swissprot-human_Saureus-NSA739	Staphylococcus aureus [Bacteria]	2	3	2	2	1	3	0.9	-1.11111	-0.152003	0.64945		23	22	19	17	10	17	0.701493	-1.42553	-0.5115	0.0849183		0.00972195	0.0151278	0.0115707	0.00943886	0.00532368	0.0122694	0.0470964	0.0448851	0.0376872	0.0353622	0.0216694	0.0356342
696	XGU32810.1	50S ribosomal protein L33 [Staphylococcus aureus]	6099.07	MS24-071_Adh2_Swissprot-human_Saureus-NSA739	Staphylococcus aureus [Bacteria]	2	1	4	3	1	2	0.9	-1.11111	-0.152003	0.770026		13	17	16	16	18	14	1.04082	1.04082	0.0577155	0.709628		0.00972195	0.00504261	0.0231415	0.0141583	0.00532368	0.00817962	0.0266197	0.034684	0.0317366	0.033282	0.0390049	0.0293458
754	XGU30909.1	bacillithiol biosynthesis deacetylase BshB2 [Staphylococcus aureus]	25019.6	MS24-071_Adh2_Swissprot-human_Saureus-NSA739	Staphylococcus aureus [Bacteria]	4	3	0	1	2	3	0.9	-1.11111	-0.152003	0.819372		11	12	17	15	10	12	0.930233	-1.075	-0.104337	0.694385		0.0194439	0.0151278	0	0.00471943	0.0106474	0.0122694	0.0225244	0.0244828	0.0337201	0.0312019	0.0216694	0.0251535
784	XGU32594.1	aldo/keto reductase [Staphylococcus aureus]	33599.3	MS24-071_Adh2_Swissprot-human_Saureus-NSA739	Staphylococcus aureus [Bacteria]	3	1	3	2	2	2	0.9	-1.11111	-0.152003	0.666667		11	12	12	12	8	13	0.947368	-1.05556	-0.0780025	0.708109		0.0145829	0.00504261	0.0173561	0.00943886	0.0106474	0.00817962	0.0225244	0.0244828	0.0238024	0.0249615	0.0173355	0.0272497
877	XGU33533.1	type I phosphomannose isomerase catalytic subunit [Staphylococcus aureus]	35905.6	MS24-071_Adh2_Swissprot-human_Saureus-NSA739	Staphylococcus aureus [Bacteria]	2	3	2	2	2	2	0.9	-1.11111	-0.152003	0.42265		8	8	8	7	8	9	1	1	0	1		0.00972195	0.0151278	0.0115707	0.00943886	0.0106474	0.00817962	0.0163814	0.0163219	0.0158683	0.0145609	0.0173355	0.0188652
34	XGU31250.1	formate C-acetyltransferase [Staphylococcus aureus]	85264	MS24-071_Adh2_Swissprot-human_Saureus-NSA739	Staphylococcus aureus [Bacteria]	72	58	58	57	40	72	0.900524	-1.11047	-0.151164	0.584587		235	205	225	180	206	190	0.866766	-1.15371	-0.206285	0.0645532		0.34999	0.292471	0.335551	0.269008	0.212947	0.294466	0.481202	0.418248	0.446296	0.374423	0.44639	0.398264
399	XGU31513.1	assimilatory sulfite reductase (NADPH) flavoprotein subunit [Staphylococcus aureus]	72616.5	MS24-071_Adh2_Swissprot-human_Saureus-NSA739	Staphylococcus aureus [Bacteria]	7	7	4	5	3	8	0.904762	-1.10526	-0.14439	0.726966		41	38	38	24	29	35	0.758333	-1.31868	-0.399096	0.0820312		0.0340268	0.0352983	0.0231415	0.0235971	0.015971	0.0327185	0.0839545	0.0775289	0.0753744	0.049923	0.0628413	0.0733645
484	XGU32958.1	DivIVA domain-containing protein [Staphylococcus aureus]	23499.8	MS24-071_Adh2_Swissprot-human_Saureus-NSA739	Staphylococcus aureus [Bacteria]	9	3	6	5	3	8	0.904762	-1.10526	-0.14439	0.783175		24	25	30	29	25	26	1.0122	1.0122	0.0174874	0.888616		0.0437488	0.0151278	0.0347122	0.0235971	0.015971	0.0327185	0.0491441	0.0510058	0.0595061	0.0603237	0.0541735	0.0544993
573	XGU31066.1	hypothetical protein ACEY2J_08310 [Staphylococcus aureus]	35606.6	MS24-071_Adh2_Swissprot-human_Saureus-NSA739	Staphylococcus aureus [Bacteria]	7	7	5	6	5	6	0.909091	-1.1	-0.137504	0.438193		20	18	23	16	17	18	0.84375	-1.18519	-0.245112	0.135931		0.0340268	0.0352983	0.0289268	0.0283166	0.0266184	0.0245389	0.0409534	0.0367242	0.0456213	0.033282	0.036838	0.0377303
737	XGU30984.1	16S rRNA (adenine(1518)-N(6)/adenine(1519)-N(6))-dimethyltransferase RsmA [Staphylococcus aureus]	33773.7	MS24-071_Adh2_Swissprot-human_Saureus-NSA739	Staphylococcus aureus [Bacteria]	4	2	2	1	3	3	0.909091	-1.1	-0.137504	0.741521		11	15	14	14	11	15	1	1	0	1		0.0194439	0.0100852	0.0115707	0.00471943	0.015971	0.0122694	0.0225244	0.0306035	0.0277695	0.0291218	0.0238364	0.0314419
916	tr|A0A075B6Z2|A0A075B6Z2_HUMAN	T cell receptor alpha joining 56 (Fragment) OS=Homo sapiens OX=9606 GN=TRAJ56 PE=4 SV=1	2220.16	MS24-071_Adh2_Swissprot-human_Saureus-NSA739	Homo sapiens [Eukaryota]	7	7	5	5	4	8	0.909091	-1.1	-0.137504	0.659614		5	3	1	4	3	3	1.08333	1.08333	0.115477	0.804215		0.0340268	0.0352983	0.0289268	0.0235971	0.0212947	0.0327185	0.0102383	0.0061207	0.00198354	0.00832051	0.00650082	0.00628839
1296	sp|P01700|LV147_HUMAN	Immunoglobulin lambda variable 1-47 OS=Homo sapiens OX=9606 GN=IGLV1-47 PE=1 SV=2	12447	MS24-071_Adh2_Swissprot-human_Saureus-NSA739	Homo sapiens [Eukaryota]	3	2	3	2	3	2	0.909091	-1.1	-0.137504	0.518519		0	1	0	0	0	0	0.75	-1.33333	-0.415037	0.42265		0.0145829	0.0100852	0.0173561	0.00943886	0.015971	0.00817962	0	0.00204023	0	0	0	0
275	XGU31899.1	50S ribosomal protein L30 [Staphylococcus aureus]	6549.69	MS24-071_Adh2_Swissprot-human_Saureus-NSA739	Staphylococcus aureus [Bacteria]	19	15	20	20	13	16	0.912281	-1.09615	-0.13245	0.54989		44	49	48	52	55	36	1.01389	1.01389	0.0198996	0.921789		0.0923585	0.0756392	0.115707	0.0943886	0.0692078	0.065437	0.0900975	0.0999714	0.0952098	0.108167	0.119182	0.0754606
689	XGU32996.1	complement convertase inhibitor Ecb [Staphylococcus aureus]	12588.9	MS24-071_Adh2_Swissprot-human_Saureus-NSA739	Staphylococcus aureus [Bacteria]	14	16	13	16	9	14	0.913043	-1.09524	-0.131245	0.601095		4	5	5	2	8	3	0.941176	-1.0625	-0.0874628	0.875085		0.0680537	0.0806818	0.0752097	0.0755109	0.0479131	0.0572574	0.00819068	0.0102012	0.00991768	0.00416025	0.0173355	0.00628839
350	XGU32517.1	molecular chaperone DnaJ [Staphylococcus aureus]	42190.7	MS24-071_Adh2_Swissprot-human_Saureus-NSA739	Staphylococcus aureus [Bacteria]	11	13	8	8	7	14	0.914286	-1.09375	-0.129283	0.725306		43	36	41	34	31	38	0.861789	-1.16038	-0.214594	0.123002		0.0534707	0.0655539	0.0462829	0.0377554	0.0372658	0.0572574	0.0880498	0.0734484	0.081325	0.0707243	0.0671752	0.0796529
360	XGU32674.1	bacillithiol disulfide reductase YpdA [Staphylococcus aureus]	36884.5	MS24-071_Adh2_Swissprot-human_Saureus-NSA739	Staphylococcus aureus [Bacteria]	12	12	8	9	9	11	0.914286	-1.09375	-0.129283	0.551243		38	33	38	34	34	40	0.991071	-1.00901	-0.0129391	0.90449		0.0583317	0.0605113	0.0462829	0.0424749	0.0479131	0.0449879	0.0778115	0.0673277	0.0753744	0.0707243	0.073676	0.0838451
306	XGU32512.1	30S ribosomal protein S20 [Staphylococcus aureus]	9015.91	MS24-071_Adh2_Swissprot-human_Saureus-NSA739	Staphylococcus aureus [Bacteria]	13	13	18	16	8	16	0.914894	-1.09302	-0.128324	0.697301		38	38	37	46	48	40	1.18103	1.18103	0.240051	0.0977605		0.0631927	0.0655539	0.104137	0.0755109	0.0425894	0.065437	0.0778115	0.0775289	0.0733909	0.0956858	0.104013	0.0838451
379	XGU32406.1	acetyl-CoA carboxylase, carboxyltransferase subunit beta [Staphylococcus aureus]	32193.3	MS24-071_Adh2_Swissprot-human_Saureus-NSA739	Staphylococcus aureus [Bacteria]	5	2	2	3	2	3	0.916667	-1.09091	-0.125531	0.776898		40	40	45	39	37	41	0.9375	-1.06667	-0.0931094	0.266741		0.0243049	0.0100852	0.0115707	0.0141583	0.0106474	0.0122694	0.0819068	0.0816093	0.0892591	0.0811249	0.0801768	0.0859413
480	XGU33135.1	YjcG family protein [Staphylococcus aureus]	19314	MS24-071_Adh2_Swissprot-human_Saureus-NSA739	Staphylococcus aureus [Bacteria]	6	5	10	5	1	13	0.916667	-1.09091	-0.125531	0.874391		21	24	26	30	28	27	1.18919	1.18919	0.249978	0.063906		0.0291659	0.0252131	0.0578536	0.0235971	0.00532368	0.0531676	0.0430011	0.0489656	0.051572	0.0624038	0.0606744	0.0565955
483	XGU32425.1	translation initiation factor IF-3 [Staphylococcus aureus]	20314.9	MS24-071_Adh2_Swissprot-human_Saureus-NSA739	Staphylococcus aureus [Bacteria]	8	8	5	6	5	8	0.916667	-1.09091	-0.125531	0.643718		22	25	27	29	27	24	1.07792	1.07792	0.108253	0.385505		0.0388878	0.0403409	0.0289268	0.0283166	0.0266184	0.0327185	0.0450487	0.0510058	0.0535555	0.0603237	0.0585074	0.0503071
667	XGU33473.1	30S ribosome-binding factor RbfA [Staphylococcus aureus]	13506	MS24-071_Adh2_Swissprot-human_Saureus-NSA739	Staphylococcus aureus [Bacteria]	4	2	3	3	0	5	0.916667	-1.09091	-0.125531	0.846678		15	13	15	21	20	15	1.28261	1.28261	0.359081	0.132877		0.0194439	0.0100852	0.0173561	0.0141583	0	0.0204491	0.030715	0.026523	0.029753	0.0436827	0.0433388	0.0314419
743	XGU31451.1	YceI family protein [Staphylococcus aureus]	18643.2	MS24-071_Adh2_Swissprot-human_Saureus-NSA739	Staphylococcus aureus [Bacteria]	4	3	2	4	0	4	0.916667	-1.09091	-0.125531	0.834672		13	12	12	14	13	12	1.05	1.05	0.0703893	0.386809		0.0194439	0.0151278	0.0115707	0.0188777	0	0.0163592	0.0266197	0.0244828	0.0238024	0.0291218	0.0281702	0.0251535
793	XGU32596.1	Fur family transcriptional regulator [Staphylococcus aureus]	17460.9	MS24-071_Adh2_Swissprot-human_Saureus-NSA739	Staphylococcus aureus [Bacteria]	3	3	3	4	2	2	0.916667	-1.09091	-0.125531	0.666667		11	10	10	9	10	12	1	1	0	1		0.0145829	0.0151278	0.0173561	0.0188777	0.0106474	0.00817962	0.0225244	0.0204023	0.0198354	0.0187211	0.0216694	0.0251535
825	XGU32457.1	Holliday junction branch migration protein RuvA [Staphylococcus aureus]	22248.7	MS24-071_Adh2_Swissprot-human_Saureus-NSA739	Staphylococcus aureus [Bacteria]	4	3	2	3	1	4	0.916667	-1.09091	-0.125531	0.770026		9	10	8	9	9	9	1	1	0	1		0.0194439	0.0151278	0.0115707	0.0141583	0.00532368	0.0163592	0.018429	0.0204023	0.0158683	0.0187211	0.0195025	0.0188652
403	sp|P68871|HBB_HUMAN	Hemoglobin subunit beta OS=Homo sapiens OX=9606 GN=HBB PE=1 SV=2	16102.3	MS24-071_Adh2_Swissprot-human_Saureus-NSA739	Homo sapiens [Eukaryota]	27	30	27	29	19	29	0.91954	-1.0875	-0.121015	0.562282		15	18	12	12	9	11	0.729167	-1.37143	-0.455679	0.112898		0.131246	0.151278	0.156205	0.136863	0.10115	0.118605	0.030715	0.0367242	0.0238024	0.0249615	0.0195025	0.0230574
424	XGU33012.1	phenylalanine--tRNA ligase subunit alpha [Staphylococcus aureus]	40366.2	MS24-071_Adh2_Swissprot-human_Saureus-NSA739	Staphylococcus aureus [Bacteria]	8	9	5	5	6	9	0.92	-1.08696	-0.120294	0.714889		26	33	31	33	30	32	1.05376	1.05376	0.075551	0.519886		0.0388878	0.0453835	0.0289268	0.0235971	0.0319421	0.0368083	0.0532394	0.0673277	0.0614896	0.0686442	0.0650082	0.0670761
26	XGU33096.1	bifunctional autolysin [Staphylococcus aureus]	137266	MS24-071_Adh2_Swissprot-human_Saureus-NSA739	Staphylococcus aureus [Bacteria]	209	207	185	191	172	191	0.922185	-1.08438	-0.116871	0.193451		106	106	81	73	88	100	0.891892	-1.12121	-0.165059	0.403416		1.01594	1.04382	1.07029	0.901411	0.915673	0.781154	0.217053	0.216265	0.160666	0.151849	0.190691	0.209613
166	XGU31667.1	staphylopine-dependent metal ABC transporter substrate-binding protein CntA [Staphylococcus aureus]	60038.4	MS24-071_Adh2_Swissprot-human_Saureus-NSA739	Staphylococcus aureus [Bacteria]	37	38	26	28	28	37	0.923077	-1.08333	-0.115477	0.615163		88	83	79	75	79	84	0.952569	-1.04979	-0.0701042	0.338378		0.179856	0.191619	0.150419	0.132144	0.149063	0.151323	0.180195	0.169339	0.156699	0.156009	0.171188	0.176075
394	XGU33218.1	TIGR01457 family HAD-type hydrolase [Staphylococcus aureus]	27928.2	MS24-071_Adh2_Swissprot-human_Saureus-NSA739	Staphylococcus aureus [Bacteria]	12	13	11	11	8	14	0.923077	-1.08333	-0.115477	0.629937		27	29	30	28	25	35	1.02247	1.02247	0.0320612	0.846544		0.0583317	0.0655539	0.063639	0.0519137	0.0425894	0.0572574	0.0552871	0.0591668	0.0595061	0.0582435	0.0541735	0.0733645
597	XGU31966.1	arginase [Staphylococcus aureus]	33214.4	MS24-071_Adh2_Swissprot-human_Saureus-NSA739	Staphylococcus aureus [Bacteria]	5	4	1	2	3	4	0.923077	-1.08333	-0.115477	0.819372		27	22	18	16	12	28	0.842857	-1.18644	-0.24664	0.549288		0.0243049	0.0201704	0.00578536	0.00943886	0.015971	0.0163592	0.0552871	0.0448851	0.0357037	0.033282	0.0260033	0.0586916
641	XGU33440.1	alpha/beta fold hydrolase [Staphylococcus aureus]	30962.9	MS24-071_Adh2_Swissprot-human_Saureus-NSA739	Staphylococcus aureus [Bacteria]	3	4	3	2	3	4	0.923077	-1.08333	-0.115477	0.64945		19	15	19	20	15	19	1.01786	1.01786	0.0255351	0.877528		0.0145829	0.0201704	0.0173561	0.00943886	0.015971	0.0163592	0.0389057	0.0306035	0.0376872	0.0416025	0.0325041	0.0398264
248	XGU32396.1	universal stress protein [Staphylococcus aureus]	18520.5	MS24-071_Adh2_Swissprot-human_Saureus-NSA739	Staphylococcus aureus [Bacteria]	17	16	17	15	12	19	0.924528	-1.08163	-0.113211	0.57997		52	67	47	63	48	64	1.05325	1.05325	0.074854	0.724831		0.0826366	0.0806818	0.0983512	0.0707914	0.0638842	0.0777064	0.106479	0.136696	0.0932262	0.131048	0.104013	0.134152
198	XGU31829.1	NAD/NADP octopine/nopaline dehydrogenase family protein [Staphylococcus aureus]	40887.7	MS24-071_Adh2_Swissprot-human_Saureus-NSA739	Staphylococcus aureus [Bacteria]	23	18	23	18	21	20	0.925373	-1.08065	-0.111893	0.4411		73	77	81	71	72	84	0.982906	-1.01739	-0.0248747	0.79747		0.111802	0.090767	0.133063	0.0849497	0.111797	0.0817962	0.14948	0.157098	0.160666	0.147689	0.15602	0.176075
118	XGU32324.1	transaldolase [Staphylococcus aureus]	25803.4	MS24-071_Adh2_Swissprot-human_Saureus-NSA739	Staphylococcus aureus [Bacteria]	49	44	39	39	31	52	0.925926	-1.08	-0.111031	0.657712		94	118	107	104	104	109	0.993789	-1.00625	-0.00898878	0.933272		0.238188	0.221875	0.225629	0.184058	0.165034	0.21267	0.192481	0.240748	0.212238	0.216333	0.225362	0.228478
354	XGU31997.1	DNA-directed RNA polymerase subunit delta [Staphylococcus aureus]	20868.3	MS24-071_Adh2_Swissprot-human_Saureus-NSA739	Staphylococcus aureus [Bacteria]	17	15	19	19	7	21	0.925926	-1.08	-0.111031	0.792829		31	28	28	34	31	33	1.12222	1.12222	0.166358	0.0522604		0.0826366	0.0756392	0.109922	0.0896692	0.0372658	0.0858861	0.0634778	0.0571265	0.055539	0.0707243	0.0671752	0.0691722
365	XGU33446.1	alcohol dehydrogenase AdhP [Staphylococcus aureus]	36423.8	MS24-071_Adh2_Swissprot-human_Saureus-NSA739	Staphylococcus aureus [Bacteria]	21	19	11	16	11	20	0.925926	-1.08	-0.111031	0.756828		28	30	32	34	24	28	0.956989	-1.04494	-0.0634254	0.702422		0.10208	0.0958096	0.063639	0.0755109	0.0585605	0.0817962	0.0573348	0.061207	0.0634732	0.0707243	0.0520066	0.0586916
521	XGU31555.1	alpha/beta hydrolase [Staphylococcus aureus]	30986.5	MS24-071_Adh2_Swissprot-human_Saureus-NSA739	Staphylococcus aureus [Bacteria]	8	9	7	5	8	9	0.925926	-1.08	-0.111031	0.652809		26	26	21	14	14	29	0.789474	-1.26667	-0.341037	0.401232		0.0388878	0.0453835	0.0404975	0.0235971	0.0425894	0.0368083	0.0532394	0.0530461	0.0416543	0.0291218	0.0303372	0.0607877
64	XGU31832.1	CHAP domain-containing protein [Staphylococcus aureus]	29366.2	MS24-071_Adh2_Swissprot-human_Saureus-NSA739	Staphylococcus aureus [Bacteria]	141	152	123	135	118	132	0.926014	-1.0799	-0.110894	0.368059		67	89	67	72	64	82	0.977876	-1.02262	-0.0322764	0.862927		0.685398	0.766477	0.7116	0.637123	0.628194	0.539855	0.137194	0.181581	0.132897	0.149769	0.138684	0.171883
437	sp|P69905|HBA_HUMAN	Hemoglobin subunit alpha OS=Homo sapiens OX=9606 GN=HBA1 PE=1 SV=2	15305	MS24-071_Adh2_Swissprot-human_Saureus-NSA739	Homo sapiens [Eukaryota]	26	21	19	22	14	25	0.927536	-1.07812	-0.108524	0.693956		15	22	13	16	12	14	0.849057	-1.17778	-0.236067	0.441183		0.126385	0.105895	0.109922	0.103827	0.0745315	0.102245	0.030715	0.0448851	0.025786	0.033282	0.0260033	0.0293458
466	XGU33386.1	YebC/PmpR family DNA-binding transcriptional regulator [Staphylococcus aureus]	26304.1	MS24-071_Adh2_Swissprot-human_Saureus-NSA739	Staphylococcus aureus [Bacteria]	8	10	7	8	6	9	0.928571	-1.07692	-0.106915	0.621308		21	28	28	28	23	28	1.025	1.025	0.0356239	0.828699		0.0388878	0.0504261	0.0404975	0.0377554	0.0319421	0.0368083	0.0430011	0.0571265	0.055539	0.0582435	0.0498396	0.0586916
481	XGU33315.1	UDP-N-acetylmuramate dehydrogenase [Staphylococcus aureus]	34004.4	MS24-071_Adh2_Swissprot-human_Saureus-NSA739	Staphylococcus aureus [Bacteria]	4	4	3	4	2	4	0.928571	-1.07692	-0.106915	0.685598		27	30	34	26	26	31	0.914894	-1.09302	-0.128324	0.369081		0.0194439	0.0201704	0.0173561	0.0188777	0.0106474	0.0163592	0.0552871	0.061207	0.0674402	0.0540833	0.0563405	0.06498
576	XGU32576.1	dihydrolipoyl dehydrogenase [Staphylococcus aureus]	51307.4	MS24-071_Adh2_Swissprot-human_Saureus-NSA739	Staphylococcus aureus [Bacteria]	5	4	2	3	2	5	0.928571	-1.07692	-0.106915	0.802482		17	21	25	21	22	20	1	1	0	1		0.0243049	0.0201704	0.0115707	0.0141583	0.0106474	0.0204491	0.0348104	0.0428449	0.0495884	0.0436827	0.0476727	0.0419226
704	XGU33539.1	helix-turn-helix domain-containing protein [Staphylococcus aureus]	26809.8	MS24-071_Adh2_Swissprot-human_Saureus-NSA739	Staphylococcus aureus [Bacteria]	4	4	3	4	2	4	0.928571	-1.07692	-0.106915	0.685598		15	13	16	13	12	14	0.893617	-1.11905	-0.162271	0.200173		0.0194439	0.0201704	0.0173561	0.0188777	0.0106474	0.0163592	0.030715	0.026523	0.0317366	0.0270416	0.0260033	0.0293458
377	XGU32006.1	peptide chain release factor 1 [Staphylococcus aureus]	40325.3	MS24-071_Adh2_Swissprot-human_Saureus-NSA739	Staphylococcus aureus [Bacteria]	15	15	10	12	12	13	0.930233	-1.075	-0.104337	0.611987		30	32	34	32	31	27	0.939394	-1.06452	-0.0901978	0.359282		0.0729146	0.0756392	0.0578536	0.0566332	0.0638842	0.0531676	0.0614301	0.0652875	0.0674402	0.066564	0.0671752	0.0565955
417	XGU31103.1	single-stranded DNA-binding protein [Staphylococcus aureus]	18642	MS24-071_Adh2_Swissprot-human_Saureus-NSA739	Staphylococcus aureus [Bacteria]	9	9	8	9	6	9	0.931034	-1.07407	-0.103093	0.581315		27	29	33	31	25	34	1.01087	1.01087	0.0155969	0.922262		0.0437488	0.0453835	0.0462829	0.0424749	0.0319421	0.0368083	0.0552871	0.0591668	0.0654567	0.0644839	0.0541735	0.0712684
175	XGU31714.1	bi-component gamma-hemolysin HlgAB/HlgCB subunit B [Staphylococcus aureus]	36688.3	MS24-071_Adh2_Swissprot-human_Saureus-NSA739	Staphylococcus aureus [Bacteria]	107	130	75	95	73	123	0.933333	-1.07143	-0.0995357	0.761556		6	12	4	5	4	9	0.84	-1.19048	-0.251539	0.668158		0.520124	0.655539	0.433902	0.448346	0.388629	0.503047	0.012286	0.0244828	0.00793415	0.0104006	0.00866776	0.0188652
695	XGU32473.1	cysteine metabolism transcriptional regulator CymR [Staphylococcus aureus]	15690.2	MS24-071_Adh2_Swissprot-human_Saureus-NSA739	Staphylococcus aureus [Bacteria]	4	3	5	4	1	6	0.933333	-1.07143	-0.0995357	0.846678		11	12	13	19	16	13	1.30769	1.30769	0.387023	0.136554		0.0194439	0.0151278	0.0289268	0.0188777	0.00532368	0.0245389	0.0225244	0.0244828	0.025786	0.0395224	0.0346711	0.0272497
471	XGU31083.1	hypothetical protein ACEY2J_08425 [Staphylococcus aureus]	61547.2	MS24-071_Adh2_Swissprot-human_Saureus-NSA739	Staphylococcus aureus [Bacteria]	11	10	7	7	6	13	0.935484	-1.06897	-0.0962153	0.806027		28	23	22	24	24	26	1.01316	1.01316	0.018859	0.878459		0.0534707	0.0504261	0.0404975	0.033036	0.0319421	0.0531676	0.0573348	0.0469254	0.0436378	0.049923	0.0520066	0.0544993
440	XGU32730.1	PTS glucose transporter subunit IIA [Staphylococcus aureus]	17949.3	MS24-071_Adh2_Swissprot-human_Saureus-NSA739	Staphylococcus aureus [Bacteria]	10	8	11	10	5	12	0.9375	-1.06667	-0.0931094	0.789311		26	27	29	26	26	28	0.976471	-1.0241	-0.0343515	0.581288		0.0486098	0.0403409	0.063639	0.0471943	0.0266184	0.0490777	0.0532394	0.0550863	0.0575226	0.0540833	0.0563405	0.0586916
470	XGU31638.1	UTP--glucose-1-phosphate uridylyltransferase GalU [Staphylococcus aureus]	32431	MS24-071_Adh2_Swissprot-human_Saureus-NSA739	Staphylococcus aureus [Bacteria]	4	5	4	5	3	4	0.9375	-1.06667	-0.0931094	0.64945		30	28	30	30	29	29	1	1	0	1		0.0194439	0.0252131	0.0231415	0.0235971	0.015971	0.0163592	0.0614301	0.0571265	0.0595061	0.0624038	0.0628413	0.0607877
631	XGU31986.1	Dps family protein [Staphylococcus aureus]	16738.1	MS24-071_Adh2_Swissprot-human_Saureus-NSA739	Staphylococcus aureus [Bacteria]	5	4	4	3	2	7	0.9375	-1.06667	-0.0931094	0.849393		19	14	16	22	16	16	1.09615	1.09615	0.13245	0.540444		0.0243049	0.0201704	0.0231415	0.0141583	0.0106474	0.0286287	0.0389057	0.0285633	0.0317366	0.0457628	0.0346711	0.0335381
662	XGU31991.1	S-ribosylhomocysteine lyase [Staphylococcus aureus]	17673.5	MS24-071_Adh2_Swissprot-human_Saureus-NSA739	Staphylococcus aureus [Bacteria]	4	3	6	4	1	7	0.9375	-1.06667	-0.0931094	0.874844		12	15	15	19	18	15	1.22222	1.22222	0.289507	0.102258		0.0194439	0.0151278	0.0347122	0.0188777	0.00532368	0.0286287	0.024572	0.0306035	0.029753	0.0395224	0.0390049	0.0314419
697	XGU32570.1	transcription antitermination factor NusB [Staphylococcus aureus]	15051.7	MS24-071_Adh2_Swissprot-human_Saureus-NSA739	Staphylococcus aureus [Bacteria]	5	3	5	5	2	5	0.9375	-1.06667	-0.0931094	0.797171		10	11	12	15	20	13	1.41667	1.41667	0.5025	0.129767		0.0243049	0.0151278	0.0289268	0.0235971	0.0106474	0.0204491	0.0204767	0.0224426	0.0238024	0.0312019	0.0433388	0.0272497
374	XGU32435.1	hydroxymethylbilane synthase [Staphylococcus aureus]	34561	MS24-071_Adh2_Swissprot-human_Saureus-NSA739	Staphylococcus aureus [Bacteria]	12	11	7	7	8	13	0.939394	-1.06452	-0.0901978	0.795737		35	33	38	34	33	35	0.963303	-1.0381	-0.0539388	0.464695		0.0583317	0.0554687	0.0404975	0.033036	0.0425894	0.0531676	0.0716684	0.0673277	0.0753744	0.0707243	0.0715091	0.0733645
339	XGU31077.1	PepSY domain-containing protein [Staphylococcus aureus]	21349.8	MS24-071_Adh2_Swissprot-human_Saureus-NSA739	Staphylococcus aureus [Bacteria]	16	18	13	14	12	18	0.94	-1.06383	-0.0892673	0.685054		33	36	33	35	33	41	1.06667	1.06667	0.0931094	0.443432		0.0777756	0.090767	0.0752097	0.066072	0.0638842	0.0736166	0.0675731	0.0734484	0.0654567	0.0728044	0.0715091	0.0859413
83	XGU32682.1	HU family DNA-binding protein [Staphylococcus aureus]	9620.17	MS24-071_Adh2_Swissprot-human_Saureus-NSA739	Staphylococcus aureus [Bacteria]	40	36	42	44	23	44	0.942149	-1.0614	-0.0859732	0.774097		132	139	145	151	167	128	1.0716	1.0716	0.0997652	0.476		0.194439	0.181534	0.242985	0.207655	0.122445	0.179952	0.270292	0.283592	0.287613	0.314099	0.361879	0.268304
324	XGU30964.1	Hsp33 family molecular chaperone HslO [Staphylococcus aureus]	32029.9	MS24-071_Adh2_Swissprot-human_Saureus-NSA739	Staphylococcus aureus [Bacteria]	12	14	7	11	9	11	0.944444	-1.05882	-0.0824622	0.784783		40	35	47	44	36	45	1.024	1.024	0.0342157	0.835319		0.0583317	0.0705965	0.0404975	0.0519137	0.0479131	0.0449879	0.0819068	0.0714082	0.0932262	0.0915256	0.0780099	0.0943258
397	XGU32200.1	CamS family sex pheromone protein [Staphylococcus aureus]	45409.8	MS24-071_Adh2_Swissprot-human_Saureus-NSA739	Staphylococcus aureus [Bacteria]	8	5	3	5	3	7	0.947368	-1.05556	-0.0780025	0.866616		32	34	41	38	34	29	0.945455	-1.05769	-0.08092	0.624016		0.0388878	0.0252131	0.0173561	0.0235971	0.015971	0.0286287	0.0655254	0.0693679	0.081325	0.0790448	0.073676	0.0607877
541	XGU32461.1	preprotein translocase subunit YajC [Staphylococcus aureus]	9665.26	MS24-071_Adh2_Swissprot-human_Saureus-NSA739	Staphylococcus aureus [Bacteria]	5	4	7	6	4	5	0.947368	-1.05556	-0.0780025	0.770026		25	19	18	27	26	21	1.18462	1.18462	0.244419	0.237263		0.0243049	0.0201704	0.0404975	0.0283166	0.0212947	0.0204491	0.0511917	0.0387644	0.0357037	0.0561634	0.0563405	0.0440187
281	XGU32988.1	alpha-hemolysin [Staphylococcus aureus]	35951	MS24-071_Adh2_Swissprot-human_Saureus-NSA739	Staphylococcus aureus [Bacteria]	66	79	45	57	50	73	0.948187	-1.05464	-0.0767572	0.796921		0	1	0	1	0	1	1.25	1.25	0.321928	0.518519		0.320824	0.398366	0.260341	0.269008	0.266184	0.298556	0	0.00204023	0	0.00208013	0	0.00209613
520	XGU32450.1	rod shape-determining protein MreC [Staphylococcus aureus]	31048.3	MS24-071_Adh2_Swissprot-human_Saureus-NSA739	Staphylococcus aureus [Bacteria]	8	16	12	10	9	15	0.948718	-1.05405	-0.0759489	0.833478		16	18	20	17	15	21	0.982456	-1.01786	-0.0255351	0.883183		0.0388878	0.0806818	0.0694244	0.0471943	0.0479131	0.0613472	0.0327627	0.0367242	0.0396707	0.0353622	0.0325041	0.0440187
81	sp|P01857|IGHG1_HUMAN	Immunoglobulin heavy constant gamma 1 OS=Homo sapiens OX=9606 GN=IGHG1 PE=1 SV=2	44511.3	MS24-071_Adh2_Swissprot-human_Saureus-NSA739	Homo sapiens [Eukaryota]	171	173	144	158	157	148	0.949084	-1.05365	-0.0753931	0.473014		68	86	61	69	63	56	0.876147	-1.14136	-0.190755	0.360613		0.831227	0.872372	0.833092	0.74567	0.835818	0.605292	0.139242	0.17546	0.120996	0.143529	0.136517	0.117383
290	XGU32913.1	30S ribosomal protein S16 [Staphylococcus aureus]	10228.5	MS24-071_Adh2_Swissprot-human_Saureus-NSA739	Staphylococcus aureus [Bacteria]	9	15	13	13	8	14	0.95	-1.05263	-0.0740006	0.807458		46	37	50	53	61	40	1.15441	1.15441	0.207158	0.397052		0.0437488	0.0756392	0.0752097	0.0613526	0.0425894	0.0572574	0.0941928	0.0754886	0.0991768	0.110247	0.132183	0.0838451
546	XGU32273.1	uroporphyrinogen decarboxylase [Staphylococcus aureus]	39384.4	MS24-071_Adh2_Swissprot-human_Saureus-NSA739	Staphylococcus aureus [Bacteria]	5	8	4	4	5	7	0.95	-1.05263	-0.0740006	0.834952		21	24	22	24	20	20	0.957143	-1.04478	-0.0631938	0.570384		0.0243049	0.0403409	0.0231415	0.0188777	0.0266184	0.0286287	0.0430011	0.0489656	0.0436378	0.049923	0.0433388	0.0419226
94	XGU32906.1	ADP-forming succinate--CoA ligase subunit beta [Staphylococcus aureus]	42285	MS24-071_Adh2_Swissprot-human_Saureus-NSA739	Staphylococcus aureus [Bacteria]	52	57	49	46	47	57	0.950311	-1.05229	-0.073529	0.566255		120	133	120	120	111	126	0.957447	-1.04444	-0.0627358	0.434505		0.252771	0.287429	0.283483	0.217094	0.250213	0.233119	0.24572	0.271351	0.238024	0.249615	0.24053	0.264112
331	XGU31350.1	HTH-type transcriptional regulator SarS [Staphylococcus aureus]	29927.9	MS24-071_Adh2_Swissprot-human_Saureus-NSA739	Staphylococcus aureus [Bacteria]	12	13	13	14	8	14	0.95122	-1.05128	-0.0721498	0.772082		45	38	37	39	35	38	0.934959	-1.06957	-0.0970245	0.412468		0.0583317	0.0655539	0.0752097	0.066072	0.0425894	0.0572574	0.0921451	0.0775289	0.0733909	0.0811249	0.0758429	0.0796529
457	XGU31014.1	autolysin/adhesin Aaa [Staphylococcus aureus]	35870.8	MS24-071_Adh2_Swissprot-human_Saureus-NSA739	Staphylococcus aureus [Bacteria]	27	26	26	23	24	28	0.95122	-1.05128	-0.0721498	0.476793		9	12	9	8	8	7	0.787879	-1.26923	-0.343954	0.134059		0.131246	0.131108	0.150419	0.108547	0.127768	0.114515	0.018429	0.0244828	0.0178518	0.016641	0.0173355	0.0146729
227	XGU30939.1	transcription termination/antitermination protein NusG [Staphylococcus aureus]	20650.7	MS24-071_Adh2_Swissprot-human_Saureus-NSA739	Staphylococcus aureus [Bacteria]	16	21	22	23	15	18	0.951613	-1.05085	-0.0715533	0.754977		55	55	61	67	58	69	1.13218	1.13218	0.179108	0.139165		0.0777756	0.105895	0.127278	0.108547	0.0798552	0.0736166	0.112622	0.112213	0.120996	0.139368	0.125683	0.144633
13	XGU32516.1	molecular chaperone DnaK [Staphylococcus aureus]	66378	MS24-071_Adh2_Swissprot-human_Saureus-NSA739	Staphylococcus aureus [Bacteria]	148	129	114	136	103	133	0.951777	-1.05067	-0.071305	0.683186		322	294	308	279	276	273	0.89644	-1.11552	-0.157721	0.0526689		0.719424	0.650497	0.659531	0.641842	0.548339	0.543945	0.65935	0.599829	0.610929	0.580355	0.598076	0.572243
533	XGU31941.1	NADP-dependent oxidoreductase [Staphylococcus aureus]	36357.7	MS24-071_Adh2_Swissprot-human_Saureus-NSA739	Staphylococcus aureus [Bacteria]	5	8	5	4	5	8	0.952381	-1.05	-0.0703893	0.841923		23	25	24	24	16	23	0.88	-1.13636	-0.184425	0.355358		0.0243049	0.0403409	0.0289268	0.0188777	0.0266184	0.0327185	0.0470964	0.0510058	0.0476049	0.049923	0.0346711	0.048211
301	XGU33436.1	global transcriptional regulator SarA [Staphylococcus aureus]	14765.8	MS24-071_Adh2_Swissprot-human_Saureus-NSA739	Staphylococcus aureus [Bacteria]	15	14	11	11	9	18	0.953488	-1.04878	-0.0687128	0.83864		44	37	41	50	53	36	1.136	1.136	0.183963	0.397973		0.0729146	0.0705965	0.063639	0.0519137	0.0479131	0.0736166	0.0900975	0.0754886	0.081325	0.104006	0.114848	0.0754606
159	XGU32760.1	ABC-F family ATP-binding cassette domain-containing protein [Staphylococcus aureus]	60389.6	MS24-071_Adh2_Swissprot-human_Saureus-NSA739	Staphylococcus aureus [Bacteria]	32	30	22	23	23	34	0.954023	-1.04819	-0.0679041	0.794238		94	82	110	82	82	87	0.878893	-1.1378	-0.186241	0.285105		0.155551	0.151278	0.127278	0.108547	0.122445	0.139054	0.192481	0.167299	0.218189	0.17057	0.177689	0.182363
186	XGU32179.1	lactonase family protein [Staphylococcus aureus]	38865.1	MS24-071_Adh2_Swissprot-human_Saureus-NSA739	Staphylococcus aureus [Bacteria]	37	41	30	35	30	38	0.954955	-1.04717	-0.0664954	0.698292		62	68	75	70	64	66	0.975962	-1.02463	-0.0351038	0.716259		0.179856	0.206747	0.173561	0.16518	0.15971	0.155413	0.126956	0.138736	0.148765	0.145609	0.138684	0.138344
277	XGU32190.1	ammonia-dependent NAD(+) synthetase [Staphylococcus aureus]	30734.9	MS24-071_Adh2_Swissprot-human_Saureus-NSA739	Staphylococcus aureus [Bacteria]	14	20	12	13	13	18	0.959184	-1.04255	-0.060121	0.832182		47	48	51	53	41	53	1.00671	1.00671	0.00965017	0.942659		0.0680537	0.100852	0.0694244	0.0613526	0.0692078	0.0736166	0.0962405	0.0979312	0.10116	0.110247	0.0888446	0.111095
319	XGU31963.1	P-loop NTPase [Staphylococcus aureus]	38334.1	MS24-071_Adh2_Swissprot-human_Saureus-NSA739	Staphylococcus aureus [Bacteria]	7	7	8	6	8	7	0.96	-1.04167	-0.0588937	0.64945		45	45	53	50	39	42	0.917808	-1.08955	-0.123735	0.399925		0.0340268	0.0352983	0.0462829	0.0283166	0.0425894	0.0286287	0.0921451	0.0918105	0.105127	0.104006	0.0845107	0.0880374
801	sp|P01768|HV330_HUMAN	Immunoglobulin heavy variable 3-30 OS=Homo sapiens OX=9606 GN=IGHV3-30 PE=1 SV=2	13109.5	MS24-071_Adh2_Swissprot-human_Saureus-NSA739	Homo sapiens [Eukaryota]	7	9	6	8	6	7	0.96	-1.04167	-0.0588937	0.770026		0	1	0	0	1	0	1	1	0	1		0.0340268	0.0453835	0.0347122	0.0377554	0.0319421	0.0286287	0	0.00204023	0	0	0.00216694	0
81	sp|P01859|IGHG2_HUMAN	Immunoglobulin heavy constant gamma 2 OS=Homo sapiens OX=9606 GN=IGHG2 PE=1 SV=3	44519.1	MS24-071_Adh2_Swissprot-human_Saureus-NSA739	Homo sapiens [Eukaryota]	132	134	115	134	116	117	0.963542	-1.03784	-0.053581	0.607865		25	32	22	23	27	23	0.926829	-1.07895	-0.109624	0.584897		0.641649	0.67571	0.665317	0.632404	0.617547	0.478508	0.0511917	0.0652875	0.0436378	0.0478429	0.0585074	0.048211
309	XGU31315.1	bifunctional acetaldehyde-CoA/alcohol dehydrogenase [Staphylococcus aureus]	95340.7	MS24-071_Adh2_Swissprot-human_Saureus-NSA739	Staphylococcus aureus [Bacteria]	11	8	6	4	5	15	0.964286	-1.03704	-0.0524674	0.936276		43	44	64	39	50	39	0.850649	-1.17557	-0.233364	0.394685		0.0534707	0.0403409	0.0347122	0.0188777	0.0266184	0.0613472	0.0880498	0.0897703	0.126946	0.0811249	0.108347	0.081749
486	XGU32102.1	bi-component leukocidin LukGH subunit G [Staphylococcus aureus]	38776.2	MS24-071_Adh2_Swissprot-human_Saureus-NSA739	Staphylococcus aureus [Bacteria]	29	32	21	27	21	31	0.964706	-1.03659	-0.0518389	0.830921		4	7	5	5	6	5	1	1	0	1		0.140968	0.161364	0.121493	0.127425	0.111797	0.126784	0.00819068	0.0142816	0.00991768	0.0104006	0.0130016	0.0104806
287	XGU33192.1	peptidylprolyl isomerase [Staphylococcus aureus]	21605.5	MS24-071_Adh2_Swissprot-human_Saureus-NSA739	Staphylococcus aureus [Bacteria]	24	16	16	19	13	22	0.966102	-1.03509	-0.049753	0.867763		33	36	47	44	52	42	1.18487	1.18487	0.244734	0.240993		0.116663	0.0806818	0.0925658	0.0896692	0.0692078	0.0899759	0.0675731	0.0734484	0.0932262	0.0915256	0.112681	0.0880374
336	XGU32241.1	glutamate-1-semialdehyde 2,1-aminomutase [Staphylococcus aureus]	46726.8	MS24-071_Adh2_Swissprot-human_Saureus-NSA739	Staphylococcus aureus [Bacteria]	10	10	7	8	9	9	0.966667	-1.03448	-0.0489096	0.776898		39	48	45	42	34	42	0.896296	-1.1157	-0.157952	0.281987		0.0486098	0.0504261	0.0404975	0.0377554	0.0479131	0.0368083	0.0798591	0.0979312	0.0892591	0.0873653	0.073676	0.0880374
369	XGU32676.1	(d)CMP kinase [Staphylococcus aureus]	24636.7	MS24-071_Adh2_Swissprot-human_Saureus-NSA739	Staphylococcus aureus [Bacteria]	10	11	10	10	6	14	0.970588	-1.0303	-0.0430687	0.89903		30	35	43	35	30	36	0.936937	-1.06731	-0.0939761	0.619675		0.0486098	0.0554687	0.0578536	0.0471943	0.0319421	0.0572574	0.0614301	0.0714082	0.0852921	0.0728044	0.0650082	0.0754606
362	XGU31104.1	30S ribosomal protein S6 [Staphylococcus aureus]	11587.9	MS24-071_Adh2_Swissprot-human_Saureus-NSA739	Staphylococcus aureus [Bacteria]	10	8	14	13	5	13	0.971429	-1.02941	-0.0418202	0.922708		26	35	38	45	42	28	1.15686	1.15686	0.210218	0.454449		0.0486098	0.0403409	0.0809951	0.0613526	0.0266184	0.0531676	0.0532394	0.0714082	0.0753744	0.0936057	0.0910115	0.0586916
209	XGU32412.1	NADP-dependent isocitrate dehydrogenase [Staphylococcus aureus]	46450.9	MS24-071_Adh2_Swissprot-human_Saureus-NSA739	Staphylococcus aureus [Bacteria]	25	26	19	25	19	24	0.972603	-1.02817	-0.0400774	0.82785		72	73	59	66	53	71	0.932367	-1.07254	-0.10103	0.542917		0.121524	0.131108	0.109922	0.117986	0.10115	0.0981555	0.147432	0.148937	0.117029	0.137288	0.114848	0.148825
431	XGU32602.1	two-component system response regulator SrrA [Staphylococcus aureus]	28200.4	MS24-071_Adh2_Swissprot-human_Saureus-NSA739	Staphylococcus aureus [Bacteria]	14	13	7	11	8	14	0.972973	-1.02778	-0.0395284	0.910909		26	24	29	27	23	28	0.987805	-1.01235	-0.017702	0.882046		0.0680537	0.0655539	0.0404975	0.0519137	0.0425894	0.0572574	0.0532394	0.0489656	0.0575226	0.0561634	0.0498396	0.0586916
434	XGU31971.1	mannitol-1-phosphate 5-dehydrogenase [Staphylococcus aureus]	40983.1	MS24-071_Adh2_Swissprot-human_Saureus-NSA739	Staphylococcus aureus [Bacteria]	13	12	9	6	8	19	0.972973	-1.02778	-0.0395284	0.943215		22	31	28	20	21	31	0.892857	-1.12	-0.163499	0.535189		0.0631927	0.0605113	0.0520683	0.0283166	0.0425894	0.0777064	0.0450487	0.0632472	0.055539	0.0416025	0.0455058	0.06498
338	XGU31836.1	HTH-type transcriptional regulator SarR [Staphylococcus aureus]	13717.4	MS24-071_Adh2_Swissprot-human_Saureus-NSA739	Staphylococcus aureus [Bacteria]	12	12	11	13	7	14	0.973684	-1.02703	-0.0384741	0.893453		40	42	32	42	41	37	1.05128	1.05128	0.0721498	0.600076		0.0583317	0.0605113	0.063639	0.0613526	0.0372658	0.0572574	0.0819068	0.0856898	0.0634732	0.0873653	0.0888446	0.0775568
344	XGU32001.1	UDP-N-acetylglucosamine 1-carboxyvinyltransferase [Staphylococcus aureus]	45331.6	MS24-071_Adh2_Swissprot-human_Saureus-NSA739	Staphylococcus aureus [Bacteria]	12	13	10	7	12	15	0.973684	-1.02703	-0.0384741	0.903489		33	36	49	39	35	35	0.92562	-1.08036	-0.111508	0.608372		0.0583317	0.0655539	0.0578536	0.033036	0.0638842	0.0613472	0.0675731	0.0734484	0.0971933	0.0811249	0.0758429	0.0733645
490	XGU32541.1	superoxide dismutase [Staphylococcus aureus]	22697.3	MS24-071_Adh2_Swissprot-human_Saureus-NSA739	Staphylococcus aureus [Bacteria]	13	11	11	13	7	14	0.973684	-1.02703	-0.0384741	0.895519		22	19	23	20	19	19	0.910448	-1.09836	-0.135352	0.233464		0.0631927	0.0554687	0.063639	0.0613526	0.0372658	0.0572574	0.0450487	0.0387644	0.0456213	0.0416025	0.0411719	0.0398264
801	sp|P01780|HV307_HUMAN	Immunoglobulin heavy variable 3-7 OS=Homo sapiens OX=9606 GN=IGHV3-7 PE=1 SV=2	13105.5	MS24-071_Adh2_Swissprot-human_Saureus-NSA739	Homo sapiens [Eukaryota]	14	13	9	11	12	12	0.974359	-1.02632	-0.0374747	0.849393		3	3	2	2	3	2	0.909091	-1.1	-0.137504	0.518519		0.0680537	0.0655539	0.0520683	0.0519137	0.0638842	0.0490777	0.00614301	0.0061207	0.00396707	0.00416025	0.00650082	0.00419226
77	sp|P01834|IGKC_HUMAN	Immunoglobulin kappa constant OS=Homo sapiens OX=9606 GN=IGKC PE=1 SV=2	11928.8	MS24-071_Adh2_Swissprot-human_Saureus-NSA739	Homo sapiens [Eukaryota]	157	167	152	154	142	168	0.974948	-1.0257	-0.0366031	0.675254		34	40	32	29	33	33	0.899083	-1.11224	-0.153474	0.271126		0.763173	0.842116	0.879375	0.726792	0.755963	0.687088	0.0696208	0.0816093	0.0634732	0.0603237	0.0715091	0.0691722
325	XGU30966.1	hypoxanthine phosphoribosyltransferase [Staphylococcus aureus]	20255.6	MS24-071_Adh2_Swissprot-human_Saureus-NSA739	Staphylococcus aureus [Bacteria]	12	11	16	12	7	19	0.97619	-1.02439	-0.0347654	0.936115		38	36	40	43	39	38	1.05128	1.05128	0.0721498	0.359282		0.0583317	0.0554687	0.0925658	0.0566332	0.0372658	0.0777064	0.0778115	0.0734484	0.0793415	0.0894454	0.0845107	0.0796529
80	XGU31146.1	YSIRK domain-containing triacylglycerol lipase Lip2/Geh [Staphylococcus aureus]	76341.1	MS24-071_Adh2_Swissprot-human_Saureus-NSA739	Staphylococcus aureus [Bacteria]	186	210	159	185	161	196	0.976703	-1.02385	-0.0340089	0.822828		5	6	4	3	5	3	0.777778	-1.28571	-0.36257	0.206526		0.904142	1.05895	0.919873	0.873095	0.857112	0.801603	0.0102383	0.0122414	0.00793415	0.00624038	0.0108347	0.00628839
322	XGU32399.1	M24 family metallopeptidase [Staphylococcus aureus]	39757.2	MS24-071_Adh2_Swissprot-human_Saureus-NSA739	Staphylococcus aureus [Bacteria]	17	17	10	13	15	15	0.978723	-1.02174	-0.0310269	0.901743		37	40	38	34	35	42	0.966102	-1.03509	-0.049753	0.657936		0.0826366	0.0857244	0.0578536	0.0613526	0.0798552	0.0613472	0.0757638	0.0816093	0.0753744	0.0707243	0.0758429	0.0880374
135	XGU32925.1	fatty acid kinase catalytic subunit FakA [Staphylococcus aureus]	60762.5	MS24-071_Adh2_Swissprot-human_Saureus-NSA739	Staphylococcus aureus [Bacteria]	32	32	29	26	27	38	0.979167	-1.02128	-0.0303736	0.8805		110	107	99	100	103	103	0.968652	-1.03236	-0.0459496	0.419895		0.155551	0.161364	0.167776	0.122705	0.143739	0.155413	0.225244	0.218305	0.19637	0.208013	0.223195	0.215901
103	XGU33235.1	Fe-S cluster assembly ATPase SufC [Staphylococcus aureus]	28257.3	MS24-071_Adh2_Swissprot-human_Saureus-NSA739	Staphylococcus aureus [Bacteria]	41	31	29	31	20	48	0.980769	-1.01961	-0.0280144	0.945629		110	132	130	140	128	127	1.06133	1.06133	0.0858778	0.412362		0.1993	0.156321	0.167776	0.146302	0.106474	0.196311	0.225244	0.269311	0.25786	0.291218	0.277368	0.266208
150	XGU33011.1	phenylalanine--tRNA ligase subunit beta [Staphylococcus aureus]	89151.7	MS24-071_Adh2_Swissprot-human_Saureus-NSA739	Staphylococcus aureus [Bacteria]	33	44	28	33	32	38	0.981481	-1.01887	-0.026967	0.905009		97	91	93	77	88	88	0.901408	-1.10938	-0.149747	0.109294		0.160412	0.221875	0.16199	0.155741	0.170358	0.155413	0.198624	0.185661	0.184469	0.16017	0.190691	0.184459
39	XGU31882.1	50S ribosomal protein L3 [Staphylococcus aureus]	23703.5	MS24-071_Adh2_Swissprot-human_Saureus-NSA739	Staphylococcus aureus [Bacteria]	36	37	35	35	30	41	0.981982	-1.01835	-0.0262315	0.854609		186	213	254	212	185	220	0.945122	-1.05806	-0.0814276	0.629018		0.174995	0.186577	0.202488	0.16518	0.15971	0.167682	0.380867	0.43457	0.503818	0.440987	0.400884	0.461148
50	XGU33300.1	preprotein translocase subunit SecA [Staphylococcus aureus]	96128.4	MS24-071_Adh2_Swissprot-human_Saureus-NSA739	Staphylococcus aureus [Bacteria]	18	15	25	18	17	22	0.983607	-1.01667	-0.0238467	0.926666		236	234	204	188	217	195	0.890694	-1.12272	-0.166998	0.144691		0.0874976	0.0756392	0.144634	0.0849497	0.0905026	0.0899759	0.48325	0.477415	0.404641	0.391064	0.470226	0.408745
84	XGU32881.1	translation initiation factor IF-2 [Staphylococcus aureus]	77937	MS24-071_Adh2_Swissprot-human_Saureus-NSA739	Staphylococcus aureus [Bacteria]	23	15	20	23	17	17	0.983607	-1.01667	-0.0238467	0.918966		182	170	160	151	166	146	0.904854	-1.10515	-0.144242	0.135568		0.111802	0.0756392	0.115707	0.108547	0.0905026	0.0695268	0.372676	0.34684	0.317366	0.314099	0.359712	0.306035
145	XGU31958.1	UTP--glucose-1-phosphate uridylyltransferase [Staphylococcus aureus]	44979.7	MS24-071_Adh2_Swissprot-human_Saureus-NSA739	Staphylococcus aureus [Bacteria]	43	49	32	39	39	44	0.984252	-1.016	-0.0229004	0.908647		89	97	95	80	79	97	0.911972	-1.09653	-0.132939	0.289139		0.209022	0.247088	0.185132	0.184058	0.207624	0.179952	0.182243	0.197903	0.188436	0.16641	0.171188	0.203324
212	XGU30922.1	branched-chain amino acid aminotransferase [Staphylococcus aureus]	40061.5	MS24-071_Adh2_Swissprot-human_Saureus-NSA739	Staphylococcus aureus [Bacteria]	20	23	19	16	21	24	0.984615	-1.01562	-0.0223678	0.906996		68	67	72	64	61	68	0.933333	-1.07143	-0.0995357	0.145302		0.0972195	0.11598	0.109922	0.0755109	0.111797	0.0981555	0.139242	0.136696	0.142815	0.133128	0.132183	0.142537
15	XGU31061.1	IMP dehydrogenase [Staphylococcus aureus]	52931.6	MS24-071_Adh2_Swissprot-human_Saureus-NSA739	Staphylococcus aureus [Bacteria]	107	122	99	110	93	121	0.987915	-1.01223	-0.0175406	0.905929		282	290	302	287	275	269	0.950969	-1.05156	-0.0725295	0.142906		0.520124	0.615198	0.572751	0.519137	0.495102	0.494867	0.577443	0.591668	0.599028	0.596996	0.595909	0.563859
170	XGU32195.1	adenylosuccinate lyase [Staphylococcus aureus]	49743.3	MS24-071_Adh2_Swissprot-human_Saureus-NSA739	Staphylococcus aureus [Bacteria]	33	29	20	25	23	33	0.988235	-1.0119	-0.0170735	0.949293		86	88	82	81	81	85	0.965251	-1.036	-0.051024	0.251271		0.160412	0.146236	0.115707	0.117986	0.122445	0.134964	0.1761	0.179541	0.16265	0.16849	0.175522	0.178171
193	XGU33439.1	SA0570 family protein [Staphylococcus aureus]	18639.5	MS24-071_Adh2_Swissprot-human_Saureus-NSA739	Staphylococcus aureus [Bacteria]	91	97	76	93	64	104	0.988764	-1.01136	-0.0163018	0.945449		10	11	10	11	12	11	1.08824	1.08824	0.121991	0.101192		0.442349	0.489133	0.439688	0.438907	0.340716	0.42534	0.0204767	0.0224426	0.0198354	0.0228814	0.0260033	0.0230574
105	XGU30956.1	pyridoxal 5'-phosphate synthase lyase subunit PdxS [Staphylococcus aureus]	32086.2	MS24-071_Adh2_Swissprot-human_Saureus-NSA739	Staphylococcus aureus [Bacteria]	35	34	23	27	26	38	0.989474	-1.01064	-0.0152668	0.954051		128	144	125	128	114	134	0.9475	-1.05541	-0.0778022	0.449523		0.170134	0.171449	0.133063	0.127425	0.138416	0.155413	0.262102	0.293794	0.247942	0.266256	0.247031	0.280881
176	XGU32039.1	D-alanine--D-alanine ligase [Staphylococcus aureus]	40376.4	MS24-071_Adh2_Swissprot-human_Saureus-NSA739	Staphylococcus aureus [Bacteria]	34	33	29	28	31	36	0.989899	-1.0102	-0.0146468	0.911493		70	79	77	78	73	74	0.995633	-1.00439	-0.00631377	0.921552		0.165273	0.166406	0.167776	0.132144	0.165034	0.147233	0.143337	0.161178	0.152732	0.16225	0.158187	0.155114
133	XGU33188.1	Glu/Leu/Phe/Val dehydrogenase [Staphylococcus aureus]	45902.3	MS24-071_Adh2_Swissprot-human_Saureus-NSA739	Staphylococcus aureus [Bacteria]	41	38	22	36	25	39	0.990385	-1.00971	-0.0139392	0.965845		107	114	105	96	82	115	0.899696	-1.11149	-0.15249	0.369938		0.1993	0.191619	0.127278	0.169899	0.133092	0.159503	0.219101	0.232587	0.208271	0.199692	0.177689	0.241055
154	XGU32565.1	M24 family metallopeptidase [Staphylococcus aureus]	39541.3	MS24-071_Adh2_Swissprot-human_Saureus-NSA739	Staphylococcus aureus [Bacteria]	46	42	34	36	38	47	0.992	-1.00806	-0.011588	0.948905		82	82	77	82	70	83	0.97541	-1.02521	-0.0359196	0.690616		0.223605	0.21179	0.196702	0.169899	0.2023	0.192221	0.167909	0.167299	0.152732	0.17057	0.151686	0.173979
90	XGU32373.1	formate--tetrahydrofolate ligase [Staphylococcus aureus]	60017.2	MS24-071_Adh2_Swissprot-human_Saureus-NSA739	Staphylococcus aureus [Bacteria]	45	43	38	40	34	51	0.992248	-1.00781	-0.0112273	0.955053		146	150	126	122	116	135	0.884706	-1.13032	-0.17673	0.159339		0.218744	0.216832	0.219844	0.188777	0.181005	0.20858	0.29896	0.306035	0.249926	0.253775	0.251365	0.282977
56	sp|P01024|CO3_HUMAN	Complement C3 OS=Homo sapiens OX=9606 GN=C3 PE=1 SV=2	188569	MS24-071_Adh2_Swissprot-human_Saureus-NSA739	Homo sapiens [Eukaryota]	246	229	194	221	215	229	0.994048	-1.00599	-0.00861313	0.939723		0	1	0	1	0	0	1	1	0	1		1.1958	1.15476	1.12236	1.04299	1.14459	0.936567	0	0.00204023	0	0.00208013	0	0
59	XGU33054.1	dihydrolipoamide acetyltransferase family protein [Staphylococcus aureus]	46410.7	MS24-071_Adh2_Swissprot-human_Saureus-NSA739	Staphylococcus aureus [Bacteria]	73	65	59	67	57	72	0.995	-1.00503	-0.00723157	0.958314		172	150	151	137	148	139	0.897059	-1.11475	-0.156726	0.136393		0.354851	0.32777	0.341336	0.316202	0.30345	0.294466	0.352199	0.306035	0.299514	0.284977	0.320707	0.291362
36	XGU31069.1	alkyl hydroperoxide reductase subunit C [Staphylococcus aureus]	21134.5	MS24-071_Adh2_Swissprot-human_Saureus-NSA739	Staphylococcus aureus [Bacteria]	79	77	74	77	59	94	1	1	0	1		142	182	175	204	181	184	1.13944	1.13944	0.188328	0.194628		0.384017	0.388281	0.428117	0.363396	0.314097	0.384442	0.290769	0.371322	0.347119	0.424346	0.392216	0.385688
74	XGU32203.1	Asp-tRNA(Asn)/Glu-tRNA(Gln) amidotransferase subunit GatA [Staphylococcus aureus]	52967.9	MS24-071_Adh2_Swissprot-human_Saureus-NSA739	Staphylococcus aureus [Bacteria]	44	44	37	36	40	49	1	1	0	1		158	151	163	158	147	151	0.966316	-1.03486	-0.0494334	0.323608		0.213883	0.221875	0.214058	0.169899	0.212947	0.200401	0.323532	0.308075	0.323316	0.32866	0.31854	0.316515
107	XGU33322.1	class 1b ribonucleoside-diphosphate reductase subunit beta [Staphylococcus aureus]	37489.4	MS24-071_Adh2_Swissprot-human_Saureus-NSA739	Staphylococcus aureus [Bacteria]	49	50	31	44	35	51	1	1	0	1		111	112	125	119	110	113	0.982906	-1.01739	-0.0248747	0.725848		0.238188	0.252131	0.179346	0.207655	0.186329	0.20858	0.227291	0.228506	0.247942	0.247535	0.238364	0.236863
181	XGU31222.1	2-C-methyl-D-erythritol 4-phosphate cytidylyltransferase [Staphylococcus aureus]	26615	MS24-071_Adh2_Swissprot-human_Saureus-NSA739	Staphylococcus aureus [Bacteria]	3	2	1	1	1	4	1	1	0	1		8	11	8	11	10	13	1.23333	1.23333	0.302563	0.156135		0.0145829	0.0100852	0.00578536	0.00471943	0.00532368	0.0163592	0.0163814	0.0224426	0.0158683	0.0228814	0.0216694	0.0272497
189	XGU32948.1	carbamoyl-phosphate synthase large subunit [Staphylococcus aureus]	117568	MS24-071_Adh2_Swissprot-human_Saureus-NSA739	Staphylococcus aureus [Bacteria]	7	9	6	5	5	12	1	1	0	1		111	100	104	70	99	82	0.798742	-1.25197	-0.324198	0.113024		0.0340268	0.0453835	0.0347122	0.0235971	0.0266184	0.0490777	0.227291	0.204023	0.206288	0.145609	0.214527	0.171883
220	XGU31528.1	acyl-CoA synthetase MbcS [Staphylococcus aureus]	60053.4	MS24-071_Adh2_Swissprot-human_Saureus-NSA739	Staphylococcus aureus [Bacteria]	22	20	15	16	17	24	1	1	0	1		67	64	65	66	65	60	0.974874	-1.02577	-0.0367118	0.479331		0.106941	0.100852	0.0867804	0.0755109	0.0905026	0.0981555	0.137194	0.130575	0.12893	0.137288	0.140851	0.125768
233	XGU32040.1	UDP-N-acetylmuramoyl-tripeptide--D-alanyl-D-alanine ligase [Staphylococcus aureus]	50204.5	MS24-071_Adh2_Swissprot-human_Saureus-NSA739	Staphylococcus aureus [Bacteria]	9	9	8	7	8	11	1	1	0	1		71	70	73	70	61	67	0.926267	-1.0796	-0.1105	0.172554		0.0437488	0.0453835	0.0462829	0.033036	0.0425894	0.0449879	0.145385	0.142816	0.144798	0.145609	0.132183	0.140441
244	XGU31715.1	bi-component gamma-hemolysin HlgCB subunit C [Staphylococcus aureus]	35591.9	MS24-071_Adh2_Swissprot-human_Saureus-NSA739	Staphylococcus aureus [Bacteria]	72	85	59	73	65	78	1	1	0	1		3	5	3	3	2	5	0.928571	-1.07692	-0.106915	0.779107		0.34999	0.428622	0.341336	0.344518	0.346039	0.319005	0.00614301	0.0102012	0.00595061	0.00624038	0.00433388	0.0104806
259	XGU32680.1	ribosome biogenesis GTPase Der [Staphylococcus aureus]	48949.2	MS24-071_Adh2_Swissprot-human_Saureus-NSA739	Staphylococcus aureus [Bacteria]	10	9	14	9	10	14	1	1	0	1		57	60	58	62	54	58	0.994382	-1.00565	-0.00812788	0.902583		0.0486098	0.0453835	0.0809951	0.0424749	0.0532368	0.0572574	0.116717	0.122414	0.115045	0.128968	0.117015	0.121575
265	XGU32547.1	ROK family glucokinase [Staphylococcus aureus]	35454.9	MS24-071_Adh2_Swissprot-human_Saureus-NSA739	Staphylococcus aureus [Bacteria]	24	20	16	17	18	25	1	1	0	1		47	48	47	50	45	47	1	1	0	1		0.116663	0.100852	0.0925658	0.0802303	0.0958262	0.102245	0.0962405	0.0979312	0.0932262	0.104006	0.0975124	0.098518
270	XGU32566.1	elongation factor P [Staphylococcus aureus]	20541.3	MS24-071_Adh2_Swissprot-human_Saureus-NSA739	Staphylococcus aureus [Bacteria]	17	18	13	16	12	20	1	1	0	1		48	49	50	53	47	52	1.03333	1.03333	0.0473057	0.468684		0.0826366	0.090767	0.0752097	0.0755109	0.0638842	0.0817962	0.0982881	0.0999714	0.0991768	0.110247	0.101846	0.108999
293	XGU31102.1	30S ribosomal protein S18 [Staphylococcus aureus]	9361.08	MS24-071_Adh2_Swissprot-human_Saureus-NSA739	Staphylococcus aureus [Bacteria]	8	8	9	9	7	9	1	1	0	1		51	44	53	60	49	45	1.03974	1.03974	0.056216	0.726412		0.0388878	0.0403409	0.0520683	0.0424749	0.0372658	0.0368083	0.104431	0.0897703	0.105127	0.124808	0.10618	0.0943258
305	XGU30890.1	hydrogen peroxide-dependent heme synthase [Staphylococcus aureus]	29428.5	MS24-071_Adh2_Swissprot-human_Saureus-NSA739	Staphylococcus aureus [Bacteria]	13	13	6	11	6	15	1	1	0	1		37	48	54	46	43	42	0.943662	-1.0597	-0.0836579	0.649633		0.0631927	0.0655539	0.0347122	0.0519137	0.0319421	0.0613472	0.0757638	0.0979312	0.107111	0.0956858	0.0931785	0.0880374
323	XGU31892.1	50S ribosomal protein L24 [Staphylococcus aureus]	11529.4	MS24-071_Adh2_Swissprot-human_Saureus-NSA739	Staphylococcus aureus [Bacteria]	17	13	10	15	12	13	1	1	0	1		35	41	37	46	39	34	1.05172	1.05172	0.0727563	0.643975		0.0826366	0.0655539	0.0578536	0.0707914	0.0638842	0.0531676	0.0716684	0.0836496	0.0733909	0.0956858	0.0845107	0.0712684
342	XGU31724.1	amino acid ABC transporter ATP-binding protein [Staphylococcus aureus]	27224.3	MS24-071_Adh2_Swissprot-human_Saureus-NSA739	Staphylococcus aureus [Bacteria]	2	3	2	3	1	3	1	1	0	1		46	49	48	49	46	46	0.986301	-1.01389	-0.0198996	0.643718		0.00972195	0.0151278	0.0115707	0.0141583	0.00532368	0.0122694	0.0941928	0.0999714	0.0952098	0.101926	0.0996793	0.0964219
345	XGU32391.1	tRNA uracil 4-sulfurtransferase ThiI [Staphylococcus aureus]	46294.2	MS24-071_Adh2_Swissprot-human_Saureus-NSA739	Staphylococcus aureus [Bacteria]	1	3	3	1	3	3	1	1	0	1		44	45	50	51	45	46	1.02113	1.02113	0.030162	0.722574		0.00486098	0.0151278	0.0173561	0.00471943	0.015971	0.0122694	0.0900975	0.0918105	0.0991768	0.106086	0.0975124	0.0964219
346	XGU32254.1	class II fumarate hydratase [Staphylococcus aureus]	51303.6	MS24-071_Adh2_Swissprot-human_Saureus-NSA739	Staphylococcus aureus [Bacteria]	7	8	4	6	5	8	1	1	0	1		43	51	43	38	35	44	0.857143	-1.16667	-0.222392	0.150614		0.0340268	0.0403409	0.0231415	0.0283166	0.0266184	0.0327185	0.0880498	0.104052	0.0852921	0.0790448	0.0758429	0.0922297
357	XGU33181.1	signal peptidase I [Staphylococcus aureus]	21664.4	MS24-071_Adh2_Swissprot-human_Saureus-NSA739	Staphylococcus aureus [Bacteria]	3	4	6	5	2	6	1	1	0	1		41	46	39	45	40	43	1.0155	1.0155	0.0221957	0.807276		0.0145829	0.0201704	0.0347122	0.0235971	0.0106474	0.0245389	0.0839545	0.0938507	0.0773579	0.0936057	0.0866776	0.0901335
376	XGU32165.1	aminotransferase class I/II-fold pyridoxal phosphate-dependent enzyme [Staphylococcus aureus]	48146.2	MS24-071_Adh2_Swissprot-human_Saureus-NSA739	Staphylococcus aureus [Bacteria]	9	10	9	9	9	10	1	1	0	1		34	36	35	34	36	32	0.972222	-1.02857	-0.040642	0.496055		0.0437488	0.0504261	0.0520683	0.0424749	0.0479131	0.0408981	0.0696208	0.0734484	0.0694238	0.0707243	0.0780099	0.0670761
407	XGU32681.1	NAD(P)H-dependent glycerol-3-phosphate dehydrogenase [Staphylococcus aureus]	36219.4	MS24-071_Adh2_Swissprot-human_Saureus-NSA739	Staphylococcus aureus [Bacteria]	7	8	4	5	7	7	1	1	0	1		28	36	35	36	30	33	1	1	0	1		0.0340268	0.0403409	0.0231415	0.0235971	0.0372658	0.0286287	0.0573348	0.0734484	0.0694238	0.0748846	0.0650082	0.0691722
425	XGU33391.1	DUF47 domain-containing protein [Staphylococcus aureus]	23893.8	MS24-071_Adh2_Swissprot-human_Saureus-NSA739	Staphylococcus aureus [Bacteria]	6	6	6	6	4	8	1	1	0	1		29	32	34	34	28	34	1.0102	1.0102	0.0146468	0.89984		0.0291659	0.0302557	0.0347122	0.0283166	0.0212947	0.0327185	0.0593824	0.0652875	0.0674402	0.0707243	0.0606744	0.0712684
435	XGU31236.1	globin domain-containing protein [Staphylococcus aureus]	42993.8	MS24-071_Adh2_Swissprot-human_Saureus-NSA739	Staphylococcus aureus [Bacteria]	11	6	5	7	6	9	1	1	0	1		30	30	33	28	26	29	0.895833	-1.11628	-0.158698	0.067738		0.0534707	0.0302557	0.0289268	0.033036	0.0319421	0.0368083	0.0614301	0.061207	0.0654567	0.0582435	0.0563405	0.0607877
460	XGU32672.1	elastin-binding protein EbpS [Staphylococcus aureus]	53190.2	MS24-071_Adh2_Swissprot-human_Saureus-NSA739	Staphylococcus aureus [Bacteria]	6	3	3	4	3	5	1	1	0	1		30	35	28	29	29	31	0.958333	-1.04348	-0.0614005	0.594553		0.0291659	0.0151278	0.0173561	0.0188777	0.015971	0.0204491	0.0614301	0.0714082	0.055539	0.0603237	0.0628413	0.06498
475	XGU33008.1	DNA polymerase/3'-5' exonuclease PolX [Staphylococcus aureus]	64944.2	MS24-071_Adh2_Swissprot-human_Saureus-NSA739	Staphylococcus aureus [Bacteria]	7	5	2	3	4	7	1	1	0	1		30	28	31	28	26	28	0.923913	-1.08235	-0.114171	0.107562		0.0340268	0.0252131	0.0115707	0.0141583	0.0212947	0.0286287	0.0614301	0.0571265	0.0614896	0.0582435	0.0563405	0.0586916
477	XGU32330.1	N-acetylglucosaminidase [Staphylococcus aureus]	32485.7	MS24-071_Adh2_Swissprot-human_Saureus-NSA739	Staphylococcus aureus [Bacteria]	2	3	2	1	1	5	1	1	0	1		34	26	34	30	25	34	0.948454	-1.05435	-0.0763509	0.677881		0.00972195	0.0151278	0.0115707	0.00471943	0.00532368	0.0204491	0.0696208	0.0530461	0.0674402	0.0624038	0.0541735	0.0712684
479	XGU32052.1	alanine racemase [Staphylococcus aureus]	43195.1	MS24-071_Adh2_Swissprot-human_Saureus-NSA739	Staphylococcus aureus [Bacteria]	7	5	5	5	3	9	1	1	0	1		31	25	27	26	24	29	0.953488	-1.04878	-0.0687128	0.591981		0.0340268	0.0252131	0.0289268	0.0235971	0.015971	0.0368083	0.0634778	0.0510058	0.0535555	0.0540833	0.0520066	0.0607877
503	XGU31845.1	acyl-CoA dehydrogenase family protein [Staphylococcus aureus]	43086.8	MS24-071_Adh2_Swissprot-human_Saureus-NSA739	Staphylococcus aureus [Bacteria]	5	6	5	5	4	7	1	1	0	1		29	26	25	30	21	23	0.927711	-1.07792	-0.108253	0.554375		0.0243049	0.0302557	0.0289268	0.0235971	0.0212947	0.0286287	0.0593824	0.0530461	0.0495884	0.0624038	0.0455058	0.048211
509	XGU33208.1	NAD(P)/FAD-dependent oxidoreductase [Staphylococcus aureus]	39545.4	MS24-071_Adh2_Swissprot-human_Saureus-NSA739	Staphylococcus aureus [Bacteria]	0	1	1	0	0	2	1	1	0	1		33	38	25	28	23	34	0.888889	-1.125	-0.169925	0.50065		0	0.00504261	0.00578536	0	0	0.00817962	0.0675731	0.0775289	0.0495884	0.0582435	0.0498396	0.0712684
513	XGU32029.1	bifunctional hydroxymethylpyrimidine kinase/phosphomethylpyrimidine kinase [Staphylococcus aureus]	30323.3	MS24-071_Adh2_Swissprot-human_Saureus-NSA739	Staphylococcus aureus [Bacteria]	2	2	2	2	1	3	1	1	0	1		31	27	30	31	26	27	0.956044	-1.04598	-0.0648511	0.532368		0.00972195	0.0100852	0.0115707	0.00943886	0.00532368	0.0122694	0.0634778	0.0550863	0.0595061	0.0644839	0.0563405	0.0565955
514	XGU32940.1	bifunctional phosphopantothenoylcysteine decarboxylase/phosphopantothenate--cysteine ligase CoaBC [Staphylococcus aureus]	44169.8	MS24-071_Adh2_Swissprot-human_Saureus-NSA739	Staphylococcus aureus [Bacteria]	1	0	2	1	1	1	1	1	0	1		31	28	32	30	27	29	0.946809	-1.05618	-0.0788554	0.331352		0.00486098	0	0.0115707	0.00471943	0.00532368	0.00408981	0.0634778	0.0571265	0.0634732	0.0624038	0.0585074	0.0607877
544	XGU32206.1	diacylglycerol kinase [Staphylococcus aureus]	34864.9	MS24-071_Adh2_Swissprot-human_Saureus-NSA739	Staphylococcus aureus [Bacteria]	3	4	3	1	4	5	1	1	0	1		19	23	25	26	24	28	1.15714	1.15714	0.210567	0.168328		0.0145829	0.0201704	0.0173561	0.00471943	0.0212947	0.0204491	0.0389057	0.0469254	0.0495884	0.0540833	0.0520066	0.0586916
566	XGU31021.1	alpha/beta hydrolase [Staphylococcus aureus]	27482.7	MS24-071_Adh2_Swissprot-human_Saureus-NSA739	Staphylococcus aureus [Bacteria]	4	4	3	5	1	5	1	1	0	1		18	21	25	22	22	25	1.07463	1.07463	0.103836	0.515779		0.0194439	0.0201704	0.0173561	0.0235971	0.00532368	0.0204491	0.0368581	0.0428449	0.0495884	0.0457628	0.0476727	0.0524032
572	XGU32726.1	dihydrofolate reductase [Staphylococcus aureus]	18239.4	MS24-071_Adh2_Swissprot-human_Saureus-NSA739	Staphylococcus aureus [Bacteria]	3	4	2	3	2	4	1	1	0	1		23	22	21	20	24	22	1	1	0	1		0.0145829	0.0201704	0.0115707	0.0141583	0.0106474	0.0163592	0.0470964	0.0448851	0.0416543	0.0416025	0.0520066	0.0461148
585	XGU31560.1	NmrA/HSCARG family protein [Staphylococcus aureus]	30589.7	MS24-071_Adh2_Swissprot-human_Saureus-NSA739	Staphylococcus aureus [Bacteria]	6	3	2	3	3	5	1	1	0	1		22	18	21	23	18	20	1	1	0	1		0.0291659	0.0151278	0.0115707	0.0141583	0.015971	0.0204491	0.0450487	0.0367242	0.0416543	0.0478429	0.0390049	0.0419226
589	XGU33022.1	heme uptake protein IsdB [Staphylococcus aureus]	72147.9	MS24-071_Adh2_Swissprot-human_Saureus-NSA739	Staphylococcus aureus [Bacteria]	26	25	16	20	16	31	1	1	0	1		0	1	3	2	0	2	1	1	0	1		0.126385	0.126065	0.0925658	0.0943886	0.0851789	0.126784	0	0.00204023	0.00595061	0.00416025	0	0.00419226
601	XGU32743.1	AAA family ATPase [Staphylococcus aureus]	29544.4	MS24-071_Adh2_Swissprot-human_Saureus-NSA739	Staphylococcus aureus [Bacteria]	3	4	1	2	1	5	1	1	0	1		17	23	22	22	18	22	1	1	0	1		0.0145829	0.0201704	0.00578536	0.00943886	0.00532368	0.0204491	0.0348104	0.0469254	0.0436378	0.0457628	0.0390049	0.0461148
627	XGU32872.1	EF-P 5-aminopentanol modification-associated protein YfmH [Staphylococcus aureus]	49993	MS24-071_Adh2_Swissprot-human_Saureus-NSA739	Staphylococcus aureus [Bacteria]	6	4	3	4	5	4	1	1	0	1		19	16	18	16	15	18	0.928571	-1.07692	-0.106915	0.345271		0.0291659	0.0201704	0.0173561	0.0188777	0.0266184	0.0163592	0.0389057	0.0326437	0.0357037	0.033282	0.0325041	0.0377303
652	XGU33420.1	metal-dependent transcriptional regulator [Staphylococcus aureus]	24926.1	MS24-071_Adh2_Swissprot-human_Saureus-NSA739	Staphylococcus aureus [Bacteria]	2	0	1	2	0	1	1	1	0	1		19	17	19	20	17	23	1.08621	1.08621	0.119299	0.444985		0.00972195	0	0.00578536	0.00943886	0	0.00408981	0.0389057	0.034684	0.0376872	0.0416025	0.036838	0.048211
654	XGU32696.1	N-acetyl-alpha-D-glucosaminyl L-malate synthase BshA [Staphylococcus aureus]	42984.3	MS24-071_Adh2_Swissprot-human_Saureus-NSA739	Staphylococcus aureus [Bacteria]	1	1	2	1	1	2	1	1	0	1		18	18	24	19	14	20	0.888889	-1.125	-0.169925	0.440898		0.00486098	0.00504261	0.0115707	0.00471943	0.00532368	0.00817962	0.0368581	0.0367242	0.0476049	0.0395224	0.0303372	0.0419226
660	XGU32750.1	cold shock protein CspA [Staphylococcus aureus]	7316.58	MS24-071_Adh2_Swissprot-human_Saureus-NSA739	Staphylococcus aureus [Bacteria]	1	1	1	2	0	1	1	1	0	1		13	16	21	25	20	18	1.24528	1.24528	0.316474	0.238928		0.00486098	0.00504261	0.00578536	0.00943886	0	0.00408981	0.0266197	0.0326437	0.0416543	0.0520032	0.0433388	0.0377303
685	XGU33093.1	polyisoprenyl-teichoic acid--peptidoglycan teichoic acid transferase [Staphylococcus aureus]	45657.2	MS24-071_Adh2_Swissprot-human_Saureus-NSA739	Staphylococcus aureus [Bacteria]	10	14	10	13	9	12	1	1	0	1		7	6	8	7	7	7	1	1	0	1		0.0486098	0.0705965	0.0578536	0.0613526	0.0479131	0.0490777	0.0143337	0.0122414	0.0158683	0.0145609	0.0151686	0.0146729
694	XGU31994.1	DUF2750 domain-containing protein [Staphylococcus aureus]	25953.1	MS24-071_Adh2_Swissprot-human_Saureus-NSA739	Staphylococcus aureus [Bacteria]	2	1	2	3	0	2	1	1	0	1		13	17	17	17	16	17	1.06	1.06	0.0840643	0.535106		0.00972195	0.00504261	0.0115707	0.0141583	0	0.00817962	0.0266197	0.034684	0.0337201	0.0353622	0.0346711	0.0356342
701	XGU31802.1	SDR family oxidoreductase [Staphylococcus aureus]	31885.8	MS24-071_Adh2_Swissprot-human_Saureus-NSA739	Staphylococcus aureus [Bacteria]	6	5	3	4	5	5	1	1	0	1		14	17	13	10	11	12	0.765957	-1.30556	-0.384664	0.0741435		0.0291659	0.0252131	0.0173561	0.0188777	0.0266184	0.0204491	0.0286674	0.034684	0.025786	0.0208013	0.0238364	0.0251535
738	XGU31204.1	ribokinase [Staphylococcus aureus]	32428.8	MS24-071_Adh2_Swissprot-human_Saureus-NSA739	Staphylococcus aureus [Bacteria]	3	1	0	1	0	3	1	1	0	1		14	16	12	15	12	18	1.06667	1.06667	0.0931094	0.65953		0.0145829	0.00504261	0	0.00471943	0	0.0122694	0.0286674	0.0326437	0.0238024	0.0312019	0.0260033	0.0377303
752	XGU32691.1	tetratricopeptide repeat protein [Staphylococcus aureus]	48506.4	MS24-071_Adh2_Swissprot-human_Saureus-NSA739	Staphylococcus aureus [Bacteria]	4	4	1	2	1	6	1	1	0	1		13	13	11	11	11	14	0.975	-1.02564	-0.0365259	0.797171		0.0194439	0.0201704	0.00578536	0.00943886	0.00532368	0.0245389	0.0266197	0.026523	0.0218189	0.0228814	0.0238364	0.0293458
771	XGU30995.1	dTMP kinase [Staphylococcus aureus]	23467.1	MS24-071_Adh2_Swissprot-human_Saureus-NSA739	Staphylococcus aureus [Bacteria]	2	2	2	3	1	2	1	1	0	1		10	12	15	10	11	14	0.95	-1.05263	-0.0740006	0.742116		0.00972195	0.0100852	0.0115707	0.0141583	0.00532368	0.00817962	0.0204767	0.0244828	0.029753	0.0208013	0.0238364	0.0293458
788	XGU33486.1	serine O-acetyltransferase [Staphylococcus aureus]	23796.7	MS24-071_Adh2_Swissprot-human_Saureus-NSA739	Staphylococcus aureus [Bacteria]	0	1	1	0	1	1	1	1	0	1		13	13	11	12	13	14	1.05	1.05	0.0703893	0.492572		0	0.00504261	0.00578536	0	0.00532368	0.00408981	0.0266197	0.026523	0.0218189	0.0249615	0.0281702	0.0293458
823	XGU30905.1	6-phospho-3-hexuloisomerase [Staphylococcus aureus]	19545.9	MS24-071_Adh2_Swissprot-human_Saureus-NSA739	Staphylococcus aureus [Bacteria]	2	2	2	2	1	3	1	1	0	1		9	9	8	11	13	9	1.24138	1.24138	0.311944	0.173309		0.00972195	0.0100852	0.0115707	0.00943886	0.00532368	0.0122694	0.018429	0.0183621	0.0158683	0.0228814	0.0281702	0.0188652
826	XGU31876.1	GNAT family N-acetyltransferase [Staphylococcus aureus]	34741.6	MS24-071_Adh2_Swissprot-human_Saureus-NSA739	Staphylococcus aureus [Bacteria]	2	3	0	1	1	3	1	1	0	1		11	11	11	8	7	13	0.861111	-1.16129	-0.215729	0.463944		0.00972195	0.0151278	0	0.00471943	0.00532368	0.0122694	0.0225244	0.0224426	0.0218189	0.016641	0.0151686	0.0272497
840	XGU31567.1	GNAT family N-acetyltransferase [Staphylococcus aureus]	19127.8	MS24-071_Adh2_Swissprot-human_Saureus-NSA739	Staphylococcus aureus [Bacteria]	2	2	2	2	1	3	1	1	0	1		9	8	7	9	12	11	1.2963	1.2963	0.374396	0.0745884		0.00972195	0.0100852	0.0115707	0.00943886	0.00532368	0.0122694	0.018429	0.0163219	0.0138848	0.0187211	0.0260033	0.0230574
852	XGU32932.1	protein-serine/threonine phosphatase Stp1 [Staphylococcus aureus]	28200	MS24-071_Adh2_Swissprot-human_Saureus-NSA739	Staphylococcus aureus [Bacteria]	3	3	1	2	2	3	1	1	0	1		8	9	7	10	8	9	1.11111	1.11111	0.152003	0.287864		0.0145829	0.0151278	0.00578536	0.00943886	0.0106474	0.0122694	0.0163814	0.0183621	0.0138848	0.0208013	0.0173355	0.0188652
854	XGU33326.1	preQ(1) synthase [Staphylococcus aureus]	19803.4	MS24-071_Adh2_Swissprot-human_Saureus-NSA739	Staphylococcus aureus [Bacteria]	1	2	2	2	1	2	1	1	0	1		7	8	10	12	10	8	1.17857	1.17857	0.237039	0.319378		0.00486098	0.0100852	0.0115707	0.00943886	0.00532368	0.00817962	0.0143337	0.0163219	0.0198354	0.0249615	0.0216694	0.016769
856	XGU33477.1	isochorismate synthase [Staphylococcus aureus]	51390.1	MS24-071_Adh2_Swissprot-human_Saureus-NSA739	Staphylococcus aureus [Bacteria]	1	0	0	1	0	0	1	1	0	1		12	9	15	9	5	12	0.74359	-1.34483	-0.427421	0.280978		0.00486098	0	0	0.00471943	0	0	0.024572	0.0183621	0.029753	0.0187211	0.0108347	0.0251535
860	XGU33262.1	extracellular matrix protein-binding adhesin Emp [Staphylococcus aureus]	38576	MS24-071_Adh2_Swissprot-human_Saureus-NSA739	Staphylococcus aureus [Bacteria]	10	8	10	8	8	12	1	1	0	1		2	2	1	1	1	1	0.75	-1.33333	-0.415037	0.183503		0.0486098	0.0403409	0.0578536	0.0377554	0.0425894	0.0490777	0.00409534	0.00408047	0.00198354	0.00208013	0.00216694	0.00209613
867	XGU32432.1	ribosome biogenesis GTP-binding protein YihA/YsxC [Staphylococcus aureus]	22727.7	MS24-071_Adh2_Swissprot-human_Saureus-NSA739	Staphylococcus aureus [Bacteria]	1	0	0	0	0	1	1	1	0	1		8	9	14	10	8	12	0.970588	-1.0303	-0.0430687	0.887533		0.00486098	0	0	0	0	0.00408981	0.0163814	0.0183621	0.0277695	0.0208013	0.0173355	0.0251535
869	XGU30904.1	HAD family hydrolase [Staphylococcus aureus]	23966	MS24-071_Adh2_Swissprot-human_Saureus-NSA739	Staphylococcus aureus [Bacteria]	1	0	0	0	0	1	1	1	0	1		9	11	11	11	10	9	0.970588	-1.0303	-0.0430687	0.72503		0.00486098	0	0	0	0	0.00408981	0.018429	0.0224426	0.0218189	0.0228814	0.0216694	0.0188652
884	XGU31774.1	MarR family winged helix-turn-helix transcriptional regulator [Staphylococcus aureus]	17510.4	MS24-071_Adh2_Swissprot-human_Saureus-NSA739	Staphylococcus aureus [Bacteria]	1	2	1	2	0	2	1	1	0	1		8	8	6	11	11	8	1.32	1.32	0.400538	0.100715		0.00486098	0.0100852	0.00578536	0.00943886	0	0.00817962	0.0163814	0.0163219	0.0119012	0.0228814	0.0238364	0.016769
886	XGU32683.1	heptaprenyl diphosphate synthase component 1 [Staphylococcus aureus]	22227.2	MS24-071_Adh2_Swissprot-human_Saureus-NSA739	Staphylococcus aureus [Bacteria]	0	1	1	0	0	2	1	1	0	1		7	8	8	13	10	10	1.38462	1.38462	0.469485	0.0671971		0	0.00504261	0.00578536	0	0	0.00817962	0.0143337	0.0163219	0.0158683	0.0270416	0.0216694	0.0209613
907	XGU31810.1	HAD family hydrolase [Staphylococcus aureus]	23611.8	MS24-071_Adh2_Swissprot-human_Saureus-NSA739	Staphylococcus aureus [Bacteria]	1	0	0	0	0	1	1	1	0	1		7	9	10	9	9	9	1.03448	1.03448	0.0489096	0.741801		0.00486098	0	0	0	0	0.00408981	0.0143337	0.0183621	0.0198354	0.0187211	0.0195025	0.0188652
915	XGU31373.1	persulfide dioxygenase-sulfurtransferase CstB [Staphylococcus aureus]	49491.9	MS24-071_Adh2_Swissprot-human_Saureus-NSA739	Staphylococcus aureus [Bacteria]	0	1	0	0	1	0	1	1	0	1		9	8	12	9	7	8	0.84375	-1.18519	-0.245112	0.303342		0	0.00504261	0	0	0.00532368	0	0.018429	0.0163219	0.0238024	0.0187211	0.0151686	0.016769
925	XGU31646.1	(deoxy)nucleoside triphosphate pyrophosphohydrolase [Staphylococcus aureus]	15055.8	MS24-071_Adh2_Swissprot-human_Saureus-NSA739	Staphylococcus aureus [Bacteria]	0	2	1	2	0	1	1	1	0	1		7	6	6	10	11	7	1.40909	1.40909	0.494765	0.121203		0	0.0100852	0.00578536	0.00943886	0	0.00408981	0.0143337	0.0122414	0.0119012	0.0208013	0.0238364	0.0146729
931	XGU30927.1	M20 family metallopeptidase [Staphylococcus aureus]	43972	MS24-071_Adh2_Swissprot-human_Saureus-NSA739	Staphylococcus aureus [Bacteria]	0	1	0	0	1	0	1	1	0	1		8	7	11	8	8	7	0.896552	-1.11538	-0.157541	0.496958		0	0.00504261	0	0	0.00532368	0	0.0163814	0.0142816	0.0218189	0.016641	0.0173355	0.0146729
934	XGU31748.1	DUF3139 domain-containing protein [Staphylococcus aureus]	13998.7	MS24-071_Adh2_Swissprot-human_Saureus-NSA739	Staphylococcus aureus [Bacteria]	1	0	0	0	0	1	1	1	0	1		9	6	8	10	8	8	1.11538	1.11538	0.157541	0.420396		0.00486098	0	0	0	0	0.00408981	0.018429	0.0122414	0.0158683	0.0208013	0.0173355	0.016769
941	XGU31992.1	M20 family metallopeptidase [Staphylococcus aureus]	43102.9	MS24-071_Adh2_Swissprot-human_Saureus-NSA739	Staphylococcus aureus [Bacteria]	0	1	0	0	0	1	1	1	0	1		9	9	9	8	7	6	0.8	-1.25	-0.321928	0.0741799		0	0.00504261	0	0	0	0.00408981	0.018429	0.0183621	0.0178518	0.016641	0.0151686	0.0125768
945	XGU32787.1	LCP family protein [Staphylococcus aureus]	36947.6	MS24-071_Adh2_Swissprot-human_Saureus-NSA739	Staphylococcus aureus [Bacteria]	2	0	0	1	0	1	1	1	0	1		6	6	9	8	8	9	1.16667	1.16667	0.222392	0.313273		0.00972195	0	0	0.00471943	0	0.00408981	0.012286	0.0122414	0.0178518	0.016641	0.0173355	0.0188652
946	XGU32694.1	zinc metallopeptidase [Staphylococcus aureus]	24566.1	MS24-071_Adh2_Swissprot-human_Saureus-NSA739	Staphylococcus aureus [Bacteria]	1	0	2	1	1	1	1	1	0	1		8	8	7	10	5	6	0.923077	-1.08333	-0.115477	0.708109		0.00486098	0	0.0115707	0.00471943	0.00532368	0.00408981	0.0163814	0.0163219	0.0138848	0.0208013	0.0108347	0.0125768
957	XGU33060.1	DNA-dependent RNA polymerase subunit epsilon [Staphylococcus aureus]	8746.37	MS24-071_Adh2_Swissprot-human_Saureus-NSA739	Staphylococcus aureus [Bacteria]	1	1	1	1	0	2	1	1	0	1		6	8	8	7	7	7	0.96	-1.04167	-0.0588937	0.666667		0.00486098	0.00504261	0.00578536	0.00471943	0	0.00817962	0.012286	0.0163219	0.0158683	0.0145609	0.0151686	0.0146729
958	XGU32545.1	rhomboid family intramembrane serine protease [Staphylococcus aureus]	56909.8	MS24-071_Adh2_Swissprot-human_Saureus-NSA739	Staphylococcus aureus [Bacteria]	1	0	1	1	0	1	1	1	0	1		11	5	9	7	7	6	0.821429	-1.21739	-0.283793	0.44552		0.00486098	0	0.00578536	0.00471943	0	0.00408981	0.0225244	0.0102012	0.0178518	0.0145609	0.0151686	0.0125768
971	XGU32237.1	DUF402 domain-containing protein [Staphylococcus aureus]	21860.8	MS24-071_Adh2_Swissprot-human_Saureus-NSA739	Staphylococcus aureus [Bacteria]	1	1	1	1	0	2	1	1	0	1		9	6	6	7	7	6	0.958333	-1.04348	-0.0614005	0.776898		0.00486098	0.00504261	0.00578536	0.00471943	0	0.00817962	0.018429	0.0122414	0.0119012	0.0145609	0.0151686	0.0125768
981	XGU32388.1	GAF domain-containing protein [Staphylococcus aureus]	17270.8	MS24-071_Adh2_Swissprot-human_Saureus-NSA739	Staphylococcus aureus [Bacteria]	2	1	1	2	0	2	1	1	0	1		5	5	6	6	8	7	1.26316	1.26316	0.337035	0.0824417		0.00972195	0.00504261	0.00578536	0.00943886	0	0.00817962	0.0102383	0.0102012	0.0119012	0.0124808	0.0173355	0.0146729
992	sp|Q96ND8|ZN583_HUMAN	Zinc finger protein 583 OS=Homo sapiens OX=9606 GN=ZNF583 PE=1 SV=2	67473.1	MS24-071_Adh2_Swissprot-human_Saureus-NSA739	Homo sapiens [Eukaryota]	1	0	1	0	0	2	1	1	0	1		5	5	9	8	5	7	1.04545	1.04545	0.0641303	0.846485		0.00486098	0	0.00578536	0	0	0.00817962	0.0102383	0.0102012	0.0178518	0.016641	0.0108347	0.0146729
999	XGU32250.1	tRNA (uridine(34)/cytosine(34)/5-carboxymethylaminomethyluridine(34)-2'-O)-methyltransferase TrmL [Staphylococcus aureus]	18156.1	MS24-071_Adh2_Swissprot-human_Saureus-NSA739	Staphylococcus aureus [Bacteria]	0	1	0	1	0	0	1	1	0	1		5	5	11	6	8	5	0.916667	-1.09091	-0.125531	0.781979		0	0.00504261	0	0.00471943	0	0	0.0102383	0.0102012	0.0218189	0.0124808	0.0173355	0.0104806
1009	XGU30919.1	deoxynucleoside kinase [Staphylococcus aureus]	24195.2	MS24-071_Adh2_Swissprot-human_Saureus-NSA739	Staphylococcus aureus [Bacteria]	1	1	1	1	0	2	1	1	0	1		5	4	7	8	5	6	1.15789	1.15789	0.211504	0.467605		0.00486098	0.00504261	0.00578536	0.00471943	0	0.00817962	0.0102383	0.00816093	0.0138848	0.016641	0.0108347	0.0125768
1017	XGU33286.1	YvcK family protein [Staphylococcus aureus]	36351.9	MS24-071_Adh2_Swissprot-human_Saureus-NSA739	Staphylococcus aureus [Bacteria]	1	1	0	0	1	1	1	1	0	1		6	7	6	7	5	5	0.909091	-1.1	-0.137504	0.438193		0.00486098	0.00504261	0	0	0.00532368	0.00408981	0.012286	0.0142816	0.0119012	0.0145609	0.0108347	0.0104806
1041	XGU31300.1	staphylobilin-forming heme oxygenase IsdI [Staphylococcus aureus]	12783.2	MS24-071_Adh2_Swissprot-human_Saureus-NSA739	Staphylococcus aureus [Bacteria]	0	0	1	1	0	0	1	1	0	1		6	5	6	5	7	6	1.05	1.05	0.0703893	0.64945		0	0	0.00578536	0.00471943	0	0	0.012286	0.0102012	0.0119012	0.0104006	0.0151686	0.0125768
1066	XGU32502.1	shikimate dehydrogenase [Staphylococcus aureus]	29860.4	MS24-071_Adh2_Swissprot-human_Saureus-NSA739	Staphylococcus aureus [Bacteria]	1	0	0	0	0	1	1	1	0	1		5	5	7	6	3	7	0.95	-1.05263	-0.0740006	0.823421		0.00486098	0	0	0	0	0.00408981	0.0102383	0.0102012	0.0138848	0.0124808	0.00650082	0.0146729
1073	XGU31084.1	hypothetical protein ACEY2J_08430 [Staphylococcus aureus]	19517.2	MS24-071_Adh2_Swissprot-human_Saureus-NSA739	Staphylococcus aureus [Bacteria]	1	1	0	0	0	2	1	1	0	1		6	7	3	4	5	5	0.894737	-1.11765	-0.160465	0.6401		0.00486098	0.00504261	0	0	0	0.00817962	0.012286	0.0142816	0.00595061	0.00832051	0.0108347	0.0104806
1083	XGU33024.1	DUF177 domain-containing protein [Staphylococcus aureus]	21458.6	MS24-071_Adh2_Swissprot-human_Saureus-NSA739	Staphylococcus aureus [Bacteria]	0	0	1	0	0	1	1	1	0	1		4	5	6	5	5	6	1.05556	1.05556	0.0780025	0.64945		0	0	0.00578536	0	0	0.00408981	0.00819068	0.0102012	0.0119012	0.0104006	0.0108347	0.0125768
1118	XGU31503.1	SE2200 family small protein [Staphylococcus aureus]	3844.11	MS24-071_Adh2_Swissprot-human_Saureus-NSA739	Staphylococcus aureus [Bacteria]	1	2	1	2	0	2	1	1	0	1		4	3	4	4	4	4	1.07143	1.07143	0.0995357	0.42265		0.00486098	0.0100852	0.00578536	0.00943886	0	0.00817962	0.00819068	0.0061207	0.00793415	0.00832051	0.00866776	0.00838451
1128	XGU31864.1	HTH-type transcriptional regulator SarV [Staphylococcus aureus]	13977.5	MS24-071_Adh2_Swissprot-human_Saureus-NSA739	Staphylococcus aureus [Bacteria]	1	1	1	1	0	2	1	1	0	1		5	2	3	6	5	2	1.23077	1.23077	0.29956	0.542175		0.00486098	0.00504261	0.00578536	0.00471943	0	0.00817962	0.0102383	0.00408047	0.00595061	0.0124808	0.0108347	0.00419226
1134	XGU32083.1	carbohydrate kinase [Staphylococcus aureus]	35140.8	MS24-071_Adh2_Swissprot-human_Saureus-NSA739	Staphylococcus aureus [Bacteria]	0	1	0	0	0	1	1	1	0	1		4	4	5	4	4	5	1	1	0	1		0	0.00504261	0	0	0	0.00408981	0.00819068	0.00816093	0.00991768	0.00832051	0.00866776	0.0104806
1170	XGU30908.1	YojF family protein [Staphylococcus aureus]	13684.9	MS24-071_Adh2_Swissprot-human_Saureus-NSA739	Staphylococcus aureus [Bacteria]	0	0	1	1	0	0	1	1	0	1		5	2	4	4	5	4	1.14286	1.14286	0.192645	0.538386		0	0	0.00578536	0.00471943	0	0	0.0102383	0.00408047	0.00793415	0.00832051	0.0108347	0.00838451
1196	XGU33168.1	YbhB/YbcL family Raf kinase inhibitor-like protein [Staphylococcus aureus]	19194.6	MS24-071_Adh2_Swissprot-human_Saureus-NSA739	Staphylococcus aureus [Bacteria]	0	1	0	0	0	1	1	1	0	1		4	3	4	4	3	3	0.928571	-1.07692	-0.106915	0.518519		0	0.00504261	0	0	0	0.00408981	0.00819068	0.0061207	0.00793415	0.00832051	0.00650082	0.00628839
1239	XGU31606.1	L-serine ammonia-lyase, iron-sulfur-dependent subunit beta [Staphylococcus aureus]	24713.4	MS24-071_Adh2_Swissprot-human_Saureus-NSA739	Staphylococcus aureus [Bacteria]	1	0	0	0	0	1	1	1	0	1		3	3	3	3	2	4	1	1	0	1		0.00486098	0	0	0	0	0.00408981	0.00614301	0.0061207	0.00595061	0.00624038	0.00433388	0.00838451
1415	XGU32622.1	DUF2815 family protein [Staphylococcus aureus]	20111.2	MS24-071_Adh2_Swissprot-human_Saureus-NSA739	Staphylococcus aureus [Bacteria]	0	0	1	0	0	1	1	1	0	1		2	2	1	1	1	2	0.875	-1.14286	-0.192645	0.518519		0	0	0.00578536	0	0	0.00408981	0.00409534	0.00408047	0.00198354	0.00208013	0.00216694	0.00419226
1420	sp|Q15111|PLCL1_HUMAN	Inactive phospholipase C-like protein 1 OS=Homo sapiens OX=9606 GN=PLCL1 PE=1 SV=3	124360	MS24-071_Adh2_Swissprot-human_Saureus-NSA739	Homo sapiens [Eukaryota]	3	0	0	1	0	2	1	1	0	1		0	1	1	1	1	1	1.2	1.2	0.263034	0.42265		0.0145829	0	0	0.00471943	0	0.00817962	0	0.00204023	0.00198354	0.00208013	0.00216694	0.00209613
1715	sp|P0DML3|CSH2_HUMAN	Chorionic somatomammotropin hormone 2 OS=Homo sapiens OX=9606 GN=CSH2 PE=1 SV=1	25263.5	MS24-071_Adh2_Swissprot-human_Saureus-NSA739	Homo sapiens [Eukaryota]	1	0	0	0	0	1	1	1	0	1		1	0	0	0	0	0	0.75	-1.33333	-0.415037	0.42265		0.00486098	0	0	0	0	0.00408981	0.00204767	0	0	0	0	0
92	XGU32842.1	type I glutamate--ammonia ligase [Staphylococcus aureus]	51093.5	MS24-071_Adh2_Swissprot-human_Saureus-NSA739	Staphylococcus aureus [Bacteria]	48	51	44	48	40	56	1.00685	1.00685	0.00984779	0.951829		120	126	133	126	125	124	0.989529	-1.01058	-0.0151864	0.757885		0.233327	0.257173	0.254556	0.226533	0.212947	0.229029	0.24572	0.257069	0.26381	0.262096	0.270868	0.25992
66	XGU31485.1	amidase domain-containing protein [Staphylococcus aureus]	69238.7	MS24-071_Adh2_Swissprot-human_Saureus-NSA739	Staphylococcus aureus [Bacteria]	203	204	171	200	180	202	1.00688	1.00688	0.00989846	0.923519		12	12	13	10	14	11	0.95	-1.05263	-0.0740006	0.6401		0.986778	1.02869	0.989297	0.943886	0.958262	0.826142	0.024572	0.0244828	0.025786	0.0208013	0.0303372	0.0230574
131	XGU31347.1	staphyloferrin B ABC transporter substrate-binding protein SirA [Staphylococcus aureus]	36778.5	MS24-071_Adh2_Swissprot-human_Saureus-NSA739	Staphylococcus aureus [Bacteria]	41	45	29	36	31	49	1.00847	1.00847	0.0121747	0.965335		94	105	100	111	93	112	1.05629	1.05629	0.0790079	0.474409		0.1993	0.226917	0.167776	0.169899	0.165034	0.200401	0.192481	0.214225	0.198354	0.230894	0.201526	0.234766
117	XGU32346.1	leucine--tRNA ligase [Staphylococcus aureus]	91899.2	MS24-071_Adh2_Swissprot-human_Saureus-NSA739	Staphylococcus aureus [Bacteria]	38	36	29	36	27	41	1.00943	1.00943	0.0135465	0.949707		136	120	112	104	114	106	0.881402	-1.13456	-0.182129	0.161707		0.184717	0.181534	0.167776	0.169899	0.143739	0.167682	0.278483	0.244828	0.222156	0.216333	0.247031	0.22219
162	XGU31587.1	ATP-dependent Clp protease ATP-binding subunit ClpL [Staphylococcus aureus]	77902.7	MS24-071_Adh2_Swissprot-human_Saureus-NSA739	Staphylococcus aureus [Bacteria]	33	35	26	33	22	40	1.01031	1.01031	0.014797	0.958533		97	97	83	72	72	84	0.825	-1.21212	-0.277534	0.057919		0.160412	0.176491	0.150419	0.155741	0.117121	0.163592	0.198624	0.197903	0.164634	0.149769	0.15602	0.176075
163	XGU32408.1	6-phosphofructokinase [Staphylococcus aureus]	35103.1	MS24-071_Adh2_Swissprot-human_Saureus-NSA739	Staphylococcus aureus [Bacteria]	31	31	29	26	30	36	1.01064	1.01064	0.0152668	0.920319		85	84	89	89	79	83	0.97318	-1.02756	-0.0392213	0.5281		0.15069	0.156321	0.167776	0.122705	0.15971	0.147233	0.174052	0.17138	0.176535	0.185131	0.171188	0.173979
101	XGU32964.1	cell division protein FtsA [Staphylococcus aureus]	53073.2	MS24-071_Adh2_Swissprot-human_Saureus-NSA739	Staphylococcus aureus [Bacteria]	24	36	28	30	22	37	1.01099	1.01099	0.0157673	0.955404		146	140	138	116	127	133	0.887588	-1.12665	-0.172038	0.0658195		0.116663	0.181534	0.16199	0.141583	0.117121	0.151323	0.29896	0.285633	0.273728	0.241295	0.275202	0.278785
183	XGU32405.1	NADP-dependent malic enzyme [Staphylococcus aureus]	44433.9	MS24-071_Adh2_Swissprot-human_Saureus-NSA739	Staphylococcus aureus [Bacteria]	27	32	25	25	25	35	1.01149	1.01149	0.0164881	0.93722		77	77	83	73	63	77	0.9	-1.11111	-0.152003	0.185609		0.131246	0.161364	0.144634	0.117986	0.133092	0.143143	0.157671	0.157098	0.164634	0.151849	0.136517	0.161402
194	XGU32225.1	aminopeptidase [Staphylococcus aureus]	47202.5	MS24-071_Adh2_Swissprot-human_Saureus-NSA739	Staphylococcus aureus [Bacteria]	30	27	20	23	26	29	1.0125	1.0125	0.0179219	0.928351		84	78	69	71	64	69	0.884615	-1.13043	-0.176878	0.163574		0.145829	0.13615	0.115707	0.108547	0.138416	0.118605	0.172004	0.159138	0.136864	0.147689	0.138684	0.144633
188	XGU32438.1	glutamate-1-semialdehyde 2,1-aminomutase [Staphylococcus aureus]	46529.7	MS24-071_Adh2_Swissprot-human_Saureus-NSA739	Staphylococcus aureus [Bacteria]	24	23	21	21	23	25	1.01408	1.01408	0.0201779	0.830537		79	80	78	89	72	81	1.02083	1.02083	0.0297473	0.767365		0.116663	0.11598	0.121493	0.099108	0.122445	0.102245	0.161766	0.163219	0.154716	0.185131	0.15602	0.169786
201	XGU33149.1	oligoendopeptidase F [Staphylococcus aureus]	69889.8	MS24-071_Adh2_Swissprot-human_Saureus-NSA739	Staphylococcus aureus [Bacteria]	29	22	17	26	14	29	1.01408	1.01408	0.0201779	0.956774		75	76	74	63	69	74	0.916667	-1.09091	-0.125531	0.18117		0.140968	0.110937	0.0983512	0.122705	0.0745315	0.118605	0.153575	0.155058	0.146782	0.131048	0.149519	0.155114
52	XGU33231.1	Fe-S cluster assembly protein SufB [Staphylococcus aureus]	52669.2	MS24-071_Adh2_Swissprot-human_Saureus-NSA739	Staphylococcus aureus [Bacteria]	54	45	39	45	44	51	1.01418	1.01418	0.02032	0.900061		187	172	195	185	174	155	0.928187	-1.07737	-0.107513	0.298281		0.262493	0.226917	0.225629	0.212374	0.234242	0.20858	0.382914	0.35092	0.38679	0.384823	0.377048	0.3249
30	XGU33172.1	ATP-dependent chaperone ClpB [Staphylococcus aureus]	98356.7	MS24-071_Adh2_Swissprot-human_Saureus-NSA739	Staphylococcus aureus [Bacteria]	24	28	14	22	19	26	1.01449	1.01449	0.0207586	0.947294		124	121	109	92	105	109	0.865546	-1.15534	-0.208317	0.0814727		0.116663	0.141193	0.0809951	0.103827	0.10115	0.106335	0.253911	0.246868	0.216205	0.191372	0.227529	0.228478
120	XGU33279.1	phosphoglycerate kinase [Staphylococcus aureus]	42632.5	MS24-071_Adh2_Swissprot-human_Saureus-NSA739	Staphylococcus aureus [Bacteria]	50	46	38	47	40	49	1.0146	1.0146	0.020909	0.888837		108	96	104	104	93	103	0.974277	-1.0264	-0.0375968	0.620554		0.243049	0.23196	0.219844	0.221813	0.212947	0.200401	0.221148	0.195862	0.206288	0.216333	0.201526	0.215901
99	XGU31846.1	ABC transporter substrate-binding protein [Staphylococcus aureus]	34046.9	MS24-071_Adh2_Swissprot-human_Saureus-NSA739	Staphylococcus aureus [Bacteria]	47	40	38	45	35	47	1.01562	1.01562	0.0223678	0.892525		113	126	131	134	102	124	0.97319	-1.02755	-0.0392061	0.778128		0.228466	0.201704	0.219844	0.212374	0.186329	0.192221	0.231387	0.257069	0.259843	0.278737	0.221028	0.25992
21	XGU30963.1	cysteine synthase A [Staphylococcus aureus]	33012.2	MS24-071_Adh2_Swissprot-human_Saureus-NSA739	Staphylococcus aureus [Bacteria]	73	77	60	61	65	88	1.01878	1.01878	0.0268416	0.900195		234	245	262	240	211	228	0.916667	-1.09091	-0.125531	0.152408		0.354851	0.388281	0.347122	0.287885	0.346039	0.359903	0.479155	0.499857	0.519687	0.49923	0.457225	0.477917
278	XGU32271.1	signal transduction protein TRAP [Staphylococcus aureus]	19592.5	MS24-071_Adh2_Swissprot-human_Saureus-NSA739	Staphylococcus aureus [Bacteria]	17	17	15	18	10	22	1.01923	1.01923	0.0274807	0.933984		41	47	41	52	48	50	1.15909	1.15909	0.212994	0.0517594		0.0826366	0.0857244	0.0867804	0.0849497	0.0532368	0.0899759	0.0839545	0.095891	0.081325	0.108167	0.104013	0.104806
141	XGU31298.1	aldehyde dehydrogenase family protein [Staphylococcus aureus]	53682.6	MS24-071_Adh2_Swissprot-human_Saureus-NSA739	Staphylococcus aureus [Bacteria]	35	36	26	29	31	39	1.02	1.02	0.0285692	0.887159		109	110	92	92	85	106	0.910828	-1.0979	-0.134749	0.333937		0.170134	0.181534	0.150419	0.136863	0.165034	0.159503	0.223196	0.224426	0.182485	0.191372	0.18419	0.22219
300	XGU31538.1	3-methyl-2-oxobutanoate hydroxymethyltransferase [Staphylococcus aureus]	29237.1	MS24-071_Adh2_Swissprot-human_Saureus-NSA739	Staphylococcus aureus [Bacteria]	14	14	15	17	11	16	1.02174	1.02174	0.0310269	0.875085		40	40	44	47	43	39	1.03937	1.03937	0.0557094	0.573718		0.0680537	0.0705965	0.0867804	0.0802303	0.0585605	0.065437	0.0819068	0.0816093	0.0872756	0.0977659	0.0931785	0.081749
182	XGU32896.1	GTP-sensing pleiotropic transcriptional regulator CodY [Staphylococcus aureus]	28737.4	MS24-071_Adh2_Swissprot-human_Saureus-NSA739	Staphylococcus aureus [Bacteria]	36	27	25	31	27	32	1.02198	1.02198	0.0313642	0.869733		74	76	75	83	61	77	0.982456	-1.01786	-0.0255351	0.858149		0.174995	0.13615	0.144634	0.146302	0.143739	0.130874	0.151528	0.155058	0.148765	0.17265	0.132183	0.161402
171	XGU32905.1	succinate--CoA ligase subunit alpha [Staphylococcus aureus]	31750.3	MS24-071_Adh2_Swissprot-human_Saureus-NSA739	Staphylococcus aureus [Bacteria]	35	32	20	27	22	40	1.02222	1.02222	0.0317089	0.929369		79	98	82	78	65	83	0.874046	-1.1441	-0.194219	0.240354		0.170134	0.161364	0.115707	0.127425	0.117121	0.163592	0.161766	0.199943	0.16265	0.16225	0.140851	0.173979
279	XGU33301.1	ribosome hibernation-promoting factor, HPF/YfiA family [Staphylococcus aureus]	22199.3	MS24-071_Adh2_Swissprot-human_Saureus-NSA739	Staphylococcus aureus [Bacteria]	15	16	11	12	10	21	1.02222	1.02222	0.0317089	0.934512		55	58	38	52	40	49	0.935065	-1.06944	-0.0968615	0.672847		0.0729146	0.0806818	0.063639	0.0566332	0.0532368	0.0858861	0.112622	0.118334	0.0753744	0.108167	0.0866776	0.10271
282	XGU33086.1	bifunctional methylenetetrahydrofolate dehydrogenase/methenyltetrahydrofolate cyclohydrolase FolD [Staphylococcus aureus]	30881.5	MS24-071_Adh2_Swissprot-human_Saureus-NSA739	Staphylococcus aureus [Bacteria]	13	16	11	14	9	18	1.02326	1.02326	0.0331669	0.917755		47	54	47	48	43	50	0.953642	-1.04861	-0.0684797	0.497515		0.0631927	0.0806818	0.063639	0.066072	0.0479131	0.0736166	0.0962405	0.110173	0.0932262	0.0998461	0.0931785	0.104806
12	XGU31391.1	PBP2a family beta-lactam-resistant peptidoglycan transpeptidase MecA [Staphylococcus aureus]	76186.2	MS24-071_Adh2_Swissprot-human_Saureus-NSA739	Staphylococcus aureus [Bacteria]	184	176	166	188	158	193	1.02457	1.02457	0.0350251	0.745131		275	269	267	254	226	258	0.910319	-1.09852	-0.135555	0.130136		0.89442	0.887499	0.96037	0.887253	0.841141	0.789334	0.563109	0.548823	0.529604	0.528352	0.489729	0.540801
97	XGU31425.1	DNA polymerase III subunit beta [Staphylococcus aureus]	41944.7	MS24-071_Adh2_Swissprot-human_Saureus-NSA739	Staphylococcus aureus [Bacteria]	42	40	37	42	39	41	1.02459	1.02459	0.0350469	0.594189		124	130	139	134	120	123	0.959596	-1.04211	-0.059501	0.430762		0.204161	0.201704	0.214058	0.198216	0.207624	0.167682	0.253911	0.26523	0.275712	0.278737	0.260033	0.257824
144	XGU31889.1	50S ribosomal protein L16 [Staphylococcus aureus]	16231.8	MS24-071_Adh2_Swissprot-human_Saureus-NSA739	Staphylococcus aureus [Bacteria]	8	10	19	14	10	14	1.025	1.025	0.0356239	0.933539		102	96	122	140	128	121	1.21362	1.21362	0.279319	0.0823507		0.0388878	0.0504261	0.109922	0.066072	0.0532368	0.0572574	0.208862	0.195862	0.241991	0.291218	0.277368	0.253632
43	sp|P04264|K2C1_HUMAN	Keratin, type II cytoskeletal 1 OS=Homo sapiens OX=9606 GN=KRT1 PE=1 SV=6	66170.1	MS24-071_Adh2_Swissprot-human_Saureus-NSA739	Homo sapiens [Eukaryota]	220	187	231	180	215	260	1.02652	1.02652	0.0377632	0.844598		31	32	19	24	38	25	1.05882	1.05882	0.0824622	0.799759		1.06941	0.942968	1.33642	0.849497	1.14459	1.06335	0.0634778	0.0652875	0.0376872	0.049923	0.0823438	0.0524032
239	XGU32922.1	phosphate acyltransferase PlsX [Staphylococcus aureus]	35522.3	MS24-071_Adh2_Swissprot-human_Saureus-NSA739	Staphylococcus aureus [Bacteria]	11	12	10	10	10	14	1.02778	1.02778	0.0395284	0.834672		65	61	70	67	62	65	0.98995	-1.01015	-0.0145728	0.836845		0.0534707	0.0605113	0.0578536	0.0471943	0.0532368	0.0572574	0.133099	0.124454	0.138848	0.139368	0.13435	0.136248
218	XGU32739.1	2-oxoglutarate dehydrogenase E1 component [Staphylococcus aureus]	105334	MS24-071_Adh2_Swissprot-human_Saureus-NSA739	Staphylococcus aureus [Bacteria]	15	7	7	10	7	13	1.03125	1.03125	0.0443941	0.922344		93	96	68	52	63	75	0.742308	-1.34715	-0.429911	0.119778		0.0729146	0.0352983	0.0404975	0.0471943	0.0372658	0.0531676	0.190433	0.195862	0.13488	0.108167	0.136517	0.15721
404	XGU31890.1	30S ribosomal protein S17 [Staphylococcus aureus]	10168.5	MS24-071_Adh2_Swissprot-human_Saureus-NSA739	Staphylococcus aureus [Bacteria]	9	10	10	11	8	11	1.03125	1.03125	0.0443941	0.776898		26	30	30	32	35	26	1.07865	1.07865	0.109229	0.489255		0.0437488	0.0504261	0.0578536	0.0519137	0.0425894	0.0449879	0.0532394	0.061207	0.0595061	0.066564	0.0758429	0.0544993
98	XGU32920.1	3-oxoacyl-[acyl-carrier-protein] reductase [Staphylococcus aureus]	25927.3	MS24-071_Adh2_Swissprot-human_Saureus-NSA739	acyl-carrier-protein;Staphylococcus aureus [Bacteria]	40	43	40	40	35	52	1.03175	1.03175	0.0450879	0.818089		113	125	127	128	124	129	1.04348	1.04348	0.0614005	0.348269		0.194439	0.216832	0.231415	0.188777	0.186329	0.21267	0.231387	0.255029	0.251909	0.266256	0.268701	0.270401
124	XGU30938.1	50S ribosomal protein L11 [Staphylococcus aureus]	14921.9	MS24-071_Adh2_Swissprot-human_Saureus-NSA739	Staphylococcus aureus [Bacteria]	40	42	40	46	31	49	1.032	1.032	0.045443	0.833646		84	94	106	122	103	100	1.14286	1.14286	0.192645	0.219075		0.194439	0.21179	0.231415	0.217094	0.165034	0.200401	0.172004	0.191782	0.210255	0.253775	0.223195	0.209613
418	XGU32057.1	anti-sigma B factor RsbW [Staphylococcus aureus]	17910.1	MS24-071_Adh2_Swissprot-human_Saureus-NSA739	Staphylococcus aureus [Bacteria]	9	9	10	10	8	11	1.03226	1.03226	0.0458037	0.750738		28	28	29	28	29	30	1.02273	1.02273	0.0324215	0.386809		0.0437488	0.0453835	0.0578536	0.0471943	0.0425894	0.0449879	0.0573348	0.0571265	0.0575226	0.0582435	0.0628413	0.0628839
54	XGU31589.1	hydroxymethylglutaryl-CoA synthase [Staphylococcus aureus]	43349.5	MS24-071_Adh2_Swissprot-human_Saureus-NSA739	Staphylococcus aureus [Bacteria]	74	74	59	67	65	82	1.03333	1.03333	0.0473057	0.766341		150	159	155	162	153	141	0.982869	-1.01743	-0.0249284	0.716593		0.359712	0.373153	0.341336	0.316202	0.346039	0.335365	0.30715	0.324397	0.307448	0.33698	0.331542	0.295554
390	XGU32159.1	complement inhibitor SCIN-A [Staphylococcus aureus]	13058.9	MS24-071_Adh2_Swissprot-human_Saureus-NSA739	Staphylococcus aureus [Bacteria]	37	35	44	48	18	54	1.03361	1.03361	0.0476967	0.917023		3	2	2	2	3	2	1	1	0	1		0.179856	0.176491	0.254556	0.226533	0.0958262	0.22085	0.00614301	0.00408047	0.00396707	0.00416025	0.00650082	0.00419226
351	XGU32542.1	peptidoglycan D,D-transpeptidase FtsI family protein [Staphylococcus aureus]	77190	MS24-071_Adh2_Swissprot-human_Saureus-NSA739	Staphylococcus aureus [Bacteria]	9	10	7	6	8	13	1.03448	1.03448	0.0489096	0.893108		42	42	39	31	35	42	0.880952	-1.13514	-0.182864	0.256246		0.0437488	0.0504261	0.0404975	0.0283166	0.0425894	0.0531676	0.0860021	0.0856898	0.0773579	0.0644839	0.0758429	0.0880374
894	XGU33470.1	CAP domain-containing protein [Staphylococcus aureus]	39485	MS24-071_Adh2_Swissprot-human_Saureus-NSA739	Staphylococcus aureus [Bacteria]	9	12	5	8	7	12	1.03448	1.03448	0.0489096	0.902329		1	1	1	0	1	1	0.833333	-1.2	-0.263034	0.42265		0.0437488	0.0605113	0.0289268	0.0377554	0.0372658	0.0490777	0.00204767	0.00204023	0.00198354	0	0.00216694	0.00209613
252	XGU32361.1	YtpR family tRNA-binding protein [Staphylococcus aureus]	21789.1	MS24-071_Adh2_Swissprot-human_Saureus-NSA739	Staphylococcus aureus [Bacteria]	25	12	17	18	14	24	1.03509	1.03509	0.049753	0.896087		38	52	56	58	56	56	1.16107	1.16107	0.21546	0.279449		0.121524	0.0605113	0.0983512	0.0849497	0.0745315	0.0981555	0.0778115	0.106092	0.111078	0.120647	0.121349	0.117383
51	XGU32000.1	class IIb fructose-bisphosphate aldolase FdaB [Staphylococcus aureus]	30930.7	MS24-071_Adh2_Swissprot-human_Saureus-NSA739	Staphylococcus aureus [Bacteria]	67	65	51	65	51	74	1.03763	1.03763	0.0532982	0.79532		169	156	188	169	147	168	0.943798	-1.05955	-0.0834493	0.459231		0.325685	0.32777	0.295054	0.306763	0.271508	0.302646	0.346056	0.318276	0.372905	0.351541	0.31854	0.35215
283	XGU32679.1	30S ribosomal protein S1 [Staphylococcus aureus]	43261.1	MS24-071_Adh2_Swissprot-human_Saureus-NSA739	Staphylococcus aureus [Bacteria]	20	17	13	16	17	19	1.03774	1.03774	0.0534393	0.784506		45	59	42	36	35	50	0.832215	-1.20161	-0.264972	0.307985		0.0972195	0.0857244	0.0752097	0.0755109	0.0905026	0.0777064	0.0921451	0.120374	0.0833085	0.0748846	0.0758429	0.104806
221	XGU32354.1	D-amino-acid transaminase [Staphylococcus aureus]	31931.2	MS24-071_Adh2_Swissprot-human_Saureus-NSA739	Staphylococcus aureus [Bacteria]	24	31	21	26	22	31	1.03797	1.03797	0.0537713	0.812541		50	61	62	54	55	64	1	1	0	1		0.116663	0.156321	0.121493	0.122705	0.117121	0.126784	0.102383	0.124454	0.122979	0.112327	0.119182	0.134152
276	XGU31115.1	acetyl-CoA C-acetyltransferase [Staphylococcus aureus]	41791.5	MS24-071_Adh2_Swissprot-human_Saureus-NSA739	Staphylococcus aureus [Bacteria]	17	18	14	17	18	16	1.03846	1.03846	0.0544478	0.652809		46	50	49	49	41	50	0.966216	-1.03497	-0.049582	0.631157		0.0826366	0.090767	0.0809951	0.0802303	0.0958262	0.065437	0.0941928	0.102012	0.0971933	0.101926	0.0888446	0.104806
721	XGU33263.1	von Willebrand factor binding protein Vwb [Staphylococcus aureus]	59356.1	MS24-071_Adh2_Swissprot-human_Saureus-NSA739	Staphylococcus aureus [Bacteria]	14	17	17	15	16	19	1.03922	1.03922	0.0554951	0.692448		0	1	0	0	0	0	0.75	-1.33333	-0.415037	0.42265		0.0680537	0.0857244	0.0983512	0.0707914	0.0851789	0.0777064	0	0.00204023	0	0	0	0
398	XGU33152.1	tryptophan--tRNA ligase [Staphylococcus aureus]	37000.1	MS24-071_Adh2_Swissprot-human_Saureus-NSA739	Staphylococcus aureus [Bacteria]	7	9	6	7	6	10	1.04	1.04	0.0565835	0.834952		32	31	39	31	30	31	0.904762	-1.10526	-0.14439	0.31581		0.0340268	0.0453835	0.0347122	0.033036	0.0319421	0.0408981	0.0655254	0.0632472	0.0773579	0.0644839	0.0650082	0.06498
197	XGU33278.1	triose-phosphate isomerase [Staphylococcus aureus]	27415.8	MS24-071_Adh2_Swissprot-human_Saureus-NSA739	Staphylococcus aureus [Bacteria]	36	33	27	33	27	40	1.0404	1.0404	0.0571439	0.787638		56	64	67	68	62	69	1.06316	1.06316	0.0883559	0.375696		0.174995	0.166406	0.156205	0.155741	0.143739	0.163592	0.11467	0.130575	0.132897	0.141449	0.13435	0.144633
383	XGU31160.1	5'-nucleotidase, lipoprotein e(P4) family [Staphylococcus aureus]	33331.3	MS24-071_Adh2_Swissprot-human_Saureus-NSA739	Staphylococcus aureus [Bacteria]	35	33	28	32	34	34	1.0404	1.0404	0.0571439	0.594553		8	10	9	12	8	11	1.13333	1.13333	0.180572	0.393854		0.170134	0.166406	0.16199	0.151022	0.181005	0.139054	0.0163814	0.0204023	0.0178518	0.0249615	0.0173355	0.0230574
246	XGU32568.1	acetyl-CoA carboxylase biotin carboxylase subunit [Staphylococcus aureus]	50416.5	MS24-071_Adh2_Swissprot-human_Saureus-NSA739	Staphylococcus aureus [Bacteria]	17	18	10	12	14	21	1.04167	1.04167	0.0588937	0.866248		50	55	75	56	53	58	0.928962	-1.07647	-0.106309	0.629982		0.0826366	0.090767	0.0578536	0.0566332	0.0745315	0.0858861	0.102383	0.112213	0.148765	0.116487	0.114848	0.121575
686	XGU33244.1	glycine cleavage system protein GcvH [Staphylococcus aureus]	14083.8	MS24-071_Adh2_Swissprot-human_Saureus-NSA739	Staphylococcus aureus [Bacteria]	7	4	10	9	4	9	1.04167	1.04167	0.0588937	0.896418		7	13	14	11	8	14	0.972973	-1.02778	-0.0395284	0.910909		0.0340268	0.0201704	0.0578536	0.0424749	0.0212947	0.0368083	0.0143337	0.026523	0.0277695	0.0228814	0.0173355	0.0293458
492	XGU32221.1	two-component system response regulator VraR [Staphylococcus aureus]	23530.3	MS24-071_Adh2_Swissprot-human_Saureus-NSA739	Staphylococcus aureus [Bacteria]	6	9	5	8	4	9	1.04348	1.04348	0.0614005	0.872595		24	24	24	27	23	26	1.05333	1.05333	0.0749621	0.382787		0.0291659	0.0453835	0.0289268	0.0377554	0.0212947	0.0368083	0.0491441	0.0489656	0.0476049	0.0561634	0.0498396	0.0544993
266	XGU31897.1	50S ribosomal protein L18 [Staphylococcus aureus]	13089.1	MS24-071_Adh2_Swissprot-human_Saureus-NSA739	Staphylococcus aureus [Bacteria]	24	22	18	24	17	26	1.04478	1.04478	0.0631938	0.776036		38	43	45	52	51	43	1.15504	1.15504	0.207941	0.138326		0.116663	0.110937	0.104137	0.113266	0.0905026	0.106335	0.0778115	0.08773	0.0892591	0.108167	0.110514	0.0901335
253	XGU32455.1	GTPase ObgE [Staphylococcus aureus]	47263.1	MS24-071_Adh2_Swissprot-human_Saureus-NSA739	Staphylococcus aureus [Bacteria]	6	7	6	7	7	6	1.04545	1.04545	0.0641303	0.518519		68	63	71	66	59	59	0.912195	-1.09626	-0.132586	0.143164		0.0291659	0.0352983	0.0347122	0.033036	0.0372658	0.0245389	0.139242	0.128535	0.140831	0.137288	0.12785	0.123672
31	XGU31038.1	FKLRK protein [Staphylococcus aureus]	56512.2	MS24-071_Adh2_Swissprot-human_Saureus-NSA739	Staphylococcus aureus [Bacteria]	296	268	241	306	263	273	1.04579	1.04579	0.064596	0.581331		1	0	1	0	1	0	0.8	-1.25	-0.321928	0.518519		1.43885	1.35142	1.39427	1.44415	1.40013	1.11652	0.00204767	0	0.00198354	0	0.00216694	0
213	XGU31908.1	50S ribosomal protein L17 [Staphylococcus aureus]	13767.5	MS24-071_Adh2_Swissprot-human_Saureus-NSA739	Staphylococcus aureus [Bacteria]	20	20	21	24	18	22	1.04688	1.04688	0.0660892	0.630187		56	54	64	75	88	57	1.25989	1.25989	0.333294	0.224223		0.0972195	0.100852	0.121493	0.113266	0.0958262	0.0899759	0.11467	0.110173	0.126946	0.156009	0.190691	0.119479
559	XGU31568.1	acyltransferase family protein [Staphylococcus aureus]	69168.7	MS24-071_Adh2_Swissprot-human_Saureus-NSA739	Staphylococcus aureus [Bacteria]	5	8	5	7	5	7	1.04762	1.04762	0.0671142	0.797171		26	15	23	20	19	17	0.880597	-1.13559	-0.183446	0.505828		0.0243049	0.0403409	0.0289268	0.033036	0.0266184	0.0286287	0.0532394	0.0306035	0.0456213	0.0416025	0.0411719	0.0356342
122	XGU30930.1	30S ribosomal protein S7 [Staphylococcus aureus]	17783.5	MS24-071_Adh2_Swissprot-human_Saureus-NSA739	Staphylococcus aureus [Bacteria]	31	36	32	38	28	38	1.04902	1.04902	0.0690416	0.682292		90	112	110	120	127	108	1.13651	1.13651	0.184608	0.188329		0.15069	0.181534	0.185132	0.179338	0.149063	0.155413	0.18429	0.228506	0.218189	0.249615	0.275202	0.226382
53	XGU31883.1	50S ribosomal protein L4 [Staphylococcus aureus]	22451	MS24-071_Adh2_Swissprot-human_Saureus-NSA739	Staphylococcus aureus [Bacteria]	20	20	18	23	15	23	1.04918	1.04918	0.0692627	0.747402		160	193	211	234	229	196	1.16755	1.16755	0.223482	0.176296		0.0972195	0.100852	0.104137	0.108547	0.0798552	0.0940657	0.327627	0.393765	0.418526	0.48675	0.49623	0.410841
16	XGU31716.1	immunoglobulin-binding protein Sbi [Staphylococcus aureus]	50039.9	MS24-071_Adh2_Swissprot-human_Saureus-NSA739	Staphylococcus aureus [Bacteria]	252	231	241	266	256	238	1.04952	1.04952	0.0697277	0.309455		135	150	123	126	125	133	0.941606	-1.06202	-0.0868048	0.417013		1.22497	1.16484	1.39427	1.25537	1.36286	0.973375	0.276435	0.306035	0.243975	0.262096	0.270868	0.278785
208	XGU33139.1	enoyl-ACP reductase FabI [Staphylococcus aureus]	27974.6	MS24-071_Adh2_Swissprot-human_Saureus-NSA739	Staphylococcus aureus [Bacteria]	19	21	17	18	18	24	1.05	1.05	0.0703893	0.692546		70	72	74	71	63	70	0.945205	-1.05797	-0.0813001	0.250239		0.0923585	0.105895	0.0983512	0.0849497	0.0958262	0.0981555	0.143337	0.146897	0.146782	0.147689	0.136517	0.146729
254	XGU32018.1	ATP synthase F1 subunit gamma [Staphylococcus aureus]	32086.3	MS24-071_Adh2_Swissprot-human_Saureus-NSA739	Staphylococcus aureus [Bacteria]	12	13	12	12	13	14	1.05	1.05	0.0703893	0.386809		57	64	59	55	56	54	0.918033	-1.08929	-0.123382	0.129767		0.0583317	0.0655539	0.0694244	0.0566332	0.0692078	0.0572574	0.116717	0.130575	0.117029	0.114407	0.121349	0.113191
575	XGU31430.1	16S rRNA (guanine(527)-N(7))-methyltransferase RsmG [Staphylococcus aureus]	27456.2	MS24-071_Adh2_Swissprot-human_Saureus-NSA739	Staphylococcus aureus [Bacteria]	7	7	3	6	4	8	1.05	1.05	0.0703893	0.859487		17	21	18	18	19	19	1	1	0	1		0.0340268	0.0352983	0.0173561	0.0283166	0.0212947	0.0327185	0.0348104	0.0428449	0.0357037	0.0374423	0.0411719	0.0398264
87	XGU31913.1	50S ribosomal protein L13 [Staphylococcus aureus]	16323.4	MS24-071_Adh2_Swissprot-human_Saureus-NSA739	Staphylococcus aureus [Bacteria]	45	48	43	49	34	60	1.05036	1.05036	0.0708835	0.788028		116	127	125	156	136	128	1.14016	1.14016	0.189238	0.161676		0.218744	0.242045	0.248771	0.231252	0.181005	0.245389	0.23753	0.25911	0.247942	0.3245	0.294704	0.268304
165	XGU32589.1	glucose-6-phosphate dehydrogenase [Staphylococcus aureus]	57043.5	MS24-071_Adh2_Swissprot-human_Saureus-NSA739	Staphylococcus aureus [Bacteria]	30	29	17	26	24	30	1.05063	1.05063	0.0712587	0.789889		88	84	93	88	85	88	0.985075	-1.01515	-0.0216951	0.67015		0.145829	0.146236	0.0983512	0.122705	0.127768	0.122694	0.180195	0.17138	0.184469	0.183051	0.18419	0.184459
289	XGU32411.1	citrate synthase [Staphylococcus aureus]	42680.3	MS24-071_Adh2_Swissprot-human_Saureus-NSA739	Staphylococcus aureus [Bacteria]	20	21	15	19	18	22	1.05085	1.05085	0.0715533	0.6782		47	48	35	41	23	51	0.887218	-1.12712	-0.172639	0.624725		0.0972195	0.105895	0.0867804	0.0896692	0.0958262	0.0899759	0.0962405	0.0979312	0.0694238	0.0852852	0.0498396	0.106903
100	XGU33164.1	beta-ketoacyl-ACP synthase II [Staphylococcus aureus]	43882.9	MS24-071_Adh2_Swissprot-human_Saureus-NSA739	Staphylococcus aureus [Bacteria]	38	44	32	37	35	48	1.05128	1.05128	0.0721498	0.726614		124	124	138	121	116	121	0.928021	-1.07756	-0.107771	0.174183		0.184717	0.221875	0.185132	0.174619	0.186329	0.196311	0.253911	0.252989	0.273728	0.251695	0.251365	0.253632
330	XGU32890.1	ribosome recycling factor [Staphylococcus aureus]	20340.6	MS24-071_Adh2_Swissprot-human_Saureus-NSA739	Staphylococcus aureus [Bacteria]	20	14	21	19	16	23	1.05172	1.05172	0.0727563	0.754259		31	34	33	36	29	31	0.980198	-1.0202	-0.0288549	0.789311		0.0972195	0.0705965	0.121493	0.0896692	0.0851789	0.0940657	0.0634778	0.0693679	0.0654567	0.0748846	0.0628413	0.06498
71	XGU32017.1	F0F1 ATP synthase subunit alpha [Staphylococcus aureus]	54607.5	MS24-071_Adh2_Swissprot-human_Saureus-NSA739	Staphylococcus aureus [Bacteria]	37	37	38	43	33	42	1.05217	1.05217	0.0733732	0.594275		162	165	164	170	149	162	0.979757	-1.02066	-0.029504	0.641863		0.179856	0.186577	0.219844	0.202935	0.175681	0.171772	0.331722	0.336639	0.3253	0.353622	0.322874	0.339573
202	XGU33178.1	fumarylacetoacetate hydrolase family protein [Staphylococcus aureus]	33149.9	MS24-071_Adh2_Swissprot-human_Saureus-NSA739	Staphylococcus aureus [Bacteria]	29	24	20	24	21	32	1.05263	1.05263	0.0740006	0.767021		71	73	70	66	64	71	0.940092	-1.06373	-0.0891259	0.161417		0.140968	0.121023	0.115707	0.113266	0.111797	0.130874	0.145385	0.148937	0.138848	0.137288	0.138684	0.148825
468	XGU33106.1	2-succinyl-5-enolpyruvyl-6-hydroxy-3-cyclohexene-1-carboxylic-acid synthase [Staphylococcus aureus]	63266.5	MS24-071_Adh2_Swissprot-human_Saureus-NSA739	Staphylococcus aureus [Bacteria]	5	6	5	7	3	7	1.05263	1.05263	0.0740006	0.828721		29	27	32	27	26	28	0.923077	-1.08333	-0.115477	0.245113		0.0243049	0.0302557	0.0289268	0.033036	0.015971	0.0286287	0.0593824	0.0550863	0.0634732	0.0561634	0.0563405	0.0586916
450	XGU32954.1	RluA family pseudouridine synthase [Staphylococcus aureus]	34639.7	MS24-071_Adh2_Swissprot-human_Saureus-NSA739	Staphylococcus aureus [Bacteria]	6	5	4	5	3	8	1.05556	1.05556	0.0780025	0.846678		29	34	29	31	29	28	0.957895	-1.04396	-0.062061	0.529884		0.0291659	0.0252131	0.0231415	0.0235971	0.015971	0.0327185	0.0593824	0.0693679	0.0575226	0.0644839	0.0628413	0.0586916
178	XGU32023.1	UDP-N-acetylglucosamine 1-carboxyvinyltransferase [Staphylococcus aureus]	45082.7	MS24-071_Adh2_Swissprot-human_Saureus-NSA739	Staphylococcus aureus [Bacteria]	22	23	22	26	17	28	1.05714	1.05714	0.0801703	0.7321		83	78	96	90	70	75	0.915385	-1.09244	-0.12755	0.414739		0.106941	0.11598	0.127278	0.122705	0.0905026	0.114515	0.169957	0.159138	0.19042	0.187211	0.151686	0.15721
17	XGU32892.1	translation elongation factor Ts [Staphylococcus aureus]	32587.7	MS24-071_Adh2_Swissprot-human_Saureus-NSA739	Staphylococcus aureus [Bacteria]	100	103	90	104	84	122	1.05743	1.05743	0.0805655	0.666176		281	273	285	272	235	276	0.933492	-1.07125	-0.0992909	0.286635		0.486098	0.519389	0.520683	0.490821	0.447189	0.498957	0.575395	0.556984	0.565308	0.565794	0.509231	0.578531
156	XGU33214.1	D-alanine--poly(phosphoribitol) ligase subunit DltA [Staphylococcus aureus]	54863.7	MS24-071_Adh2_Swissprot-human_Saureus-NSA739	Staphylococcus aureus [Bacteria]	36	39	26	35	33	39	1.05769	1.05769	0.08092	0.67642		87	80	86	82	82	81	0.96875	-1.03226	-0.0458037	0.346429		0.174995	0.196662	0.150419	0.16518	0.175681	0.159503	0.178147	0.163219	0.170584	0.17057	0.177689	0.169786
62	XGU32700.1	asparagine--tRNA ligase [Staphylococcus aureus]	49297.8	MS24-071_Adh2_Swissprot-human_Saureus-NSA739	Staphylococcus aureus [Bacteria]	54	50	46	53	44	62	1.05882	1.05882	0.0824622	0.637223		159	162	171	153	140	160	0.921212	-1.08553	-0.118395	0.146176		0.262493	0.252131	0.266127	0.25013	0.234242	0.253568	0.325579	0.330518	0.339185	0.318259	0.303372	0.335381
164	XGU31987.1	purine-nucleoside phosphorylase [Staphylococcus aureus]	25948.8	MS24-071_Adh2_Swissprot-human_Saureus-NSA739	Staphylococcus aureus [Bacteria]	31	25	26	28	23	36	1.05882	1.05882	0.0824622	0.71983		76	89	91	99	80	88	1.04247	1.04247	0.0600073	0.639885		0.15069	0.126065	0.150419	0.132144	0.122445	0.147233	0.155623	0.181581	0.180502	0.205933	0.173355	0.184459
494	XGU30944.1	23S rRNA (guanosine(2251)-2'-O)-methyltransferase RlmB [Staphylococcus aureus]	27247.4	MS24-071_Adh2_Swissprot-human_Saureus-NSA739	Staphylococcus aureus [Bacteria]	6	5	3	6	4	5	1.05882	1.05882	0.0824622	0.770026		25	25	28	29	26	27	1.04938	1.04938	0.0695409	0.374722		0.0291659	0.0252131	0.0173561	0.0283166	0.0212947	0.0204491	0.0511917	0.0510058	0.055539	0.0603237	0.0563405	0.0565955
511	XGU32784.1	M42 family metallopeptidase [Staphylococcus aureus]	38177.2	MS24-071_Adh2_Swissprot-human_Saureus-NSA739	Staphylococcus aureus [Bacteria]	7	5	2	4	5	6	1.05882	1.05882	0.0824622	0.846678		26	31	24	25	22	27	0.916667	-1.09091	-0.125531	0.415748		0.0340268	0.0252131	0.0115707	0.0188777	0.0266184	0.0245389	0.0532394	0.0632472	0.0476049	0.0520032	0.0476727	0.0565955
571	XGU33245.1	arsenate reductase family protein [Staphylococcus aureus]	13705	MS24-071_Adh2_Swissprot-human_Saureus-NSA739	Staphylococcus aureus [Bacteria]	5	4	5	4	1	10	1.05882	1.05882	0.0824622	0.911642		17	20	18	21	26	20	1.2069	1.2069	0.271302	0.151252		0.0243049	0.0201704	0.0289268	0.0188777	0.00532368	0.0408981	0.0348104	0.0408047	0.0357037	0.0436827	0.0563405	0.0419226
29	XGU32204.1	Asp-tRNA(Asn)/Glu-tRNA(Gln) amidotransferase subunit GatB [Staphylococcus aureus]	53680.1	MS24-071_Adh2_Swissprot-human_Saureus-NSA739	Staphylococcus aureus [Bacteria]	59	60	47	52	54	70	1.05917	1.05917	0.0829363	0.663665		216	232	239	218	198	214	0.917391	-1.09005	-0.124391	0.107165		0.286798	0.302557	0.271912	0.24541	0.287479	0.286287	0.442297	0.473334	0.474065	0.453468	0.429054	0.448571
462	XGU31491.1	immunodominant staphylococcal antigen IsaB [Staphylococcus aureus]	19415.2	MS24-071_Adh2_Swissprot-human_Saureus-NSA739	Staphylococcus aureus [Bacteria]	20	24	20	27	17	24	1.0597	1.0597	0.0836579	0.711094		12	19	10	6	12	14	0.795455	-1.25714	-0.330149	0.456403		0.0972195	0.121023	0.115707	0.127425	0.0905026	0.0981555	0.024572	0.0387644	0.0198354	0.0124808	0.0260033	0.0293458
370	XGU33284.1	ATP-dependent Clp endopeptidase proteolytic subunit ClpP [Staphylococcus aureus]	21557.1	MS24-071_Adh2_Swissprot-human_Saureus-NSA739	Staphylococcus aureus [Bacteria]	10	13	7	12	8	12	1.06061	1.06061	0.0848889	0.776522		36	34	35	36	33	33	0.972222	-1.02857	-0.040642	0.446539		0.0486098	0.0655539	0.0404975	0.0566332	0.0425894	0.0490777	0.0737161	0.0693679	0.0694238	0.0748846	0.0715091	0.0691722
25	XGU31566.1	lytic transglycosylase IsaA [Staphylococcus aureus]	24188.5	MS24-071_Adh2_Swissprot-human_Saureus-NSA739	Staphylococcus aureus [Bacteria]	240	226	211	242	219	258	1.06176	1.06176	0.0864641	0.380774		53	66	67	61	51	62	0.936508	-1.0678	-0.0946369	0.524749		1.16663	1.13963	1.22071	1.1421	1.16589	1.05517	0.108526	0.134655	0.132897	0.126888	0.110514	0.12996
78	XGU31246.1	staphylocoagulase [Staphylococcus aureus]	71674	MS24-071_Adh2_Swissprot-human_Saureus-NSA739	Staphylococcus aureus [Bacteria]	190	188	165	198	183	196	1.06227	1.06227	0.0871519	0.304348		4	5	2	2	3	2	0.714286	-1.4	-0.485427	0.266693		0.923585	0.948011	0.954585	0.934447	0.974233	0.801603	0.00819068	0.0102012	0.00396707	0.00416025	0.00650082	0.00419226
375	XGU33527.1	oxidoreductase [Staphylococcus aureus]	36604.1	MS24-071_Adh2_Swissprot-human_Saureus-NSA739	Staphylococcus aureus [Bacteria]	4	4	5	4	3	7	1.0625	1.0625	0.0874628	0.811313		39	40	45	40	40	34	0.92126	-1.08547	-0.11832	0.289244		0.0194439	0.0201704	0.0289268	0.0188777	0.015971	0.0286287	0.0798591	0.0816093	0.0892591	0.0832051	0.0866776	0.0712684
430	XGU32101.1	bi-component leukocidin LukGH subunit H [Staphylococcus aureus]	40466.7	MS24-071_Adh2_Swissprot-human_Saureus-NSA739	Staphylococcus aureus [Bacteria]	25	27	25	29	23	30	1.0625	1.0625	0.0874628	0.53115		10	13	11	11	10	10	0.918919	-1.08824	-0.121991	0.378531		0.121524	0.13615	0.144634	0.136863	0.122445	0.122694	0.0204767	0.026523	0.0218189	0.0228814	0.0216694	0.0209613
705	XGU32229.1	type 1 glutamine amidotransferase domain-containing protein [Staphylococcus aureus]	18677.5	MS24-071_Adh2_Swissprot-human_Saureus-NSA739	Staphylococcus aureus [Bacteria]	4	5	4	4	2	8	1.0625	1.0625	0.0874628	0.868792		12	17	12	13	9	14	0.886364	-1.12821	-0.174029	0.50219		0.0194439	0.0252131	0.0231415	0.0188777	0.0106474	0.0327185	0.024572	0.034684	0.0238024	0.0270416	0.0195025	0.0293458
262	XGU32401.1	universal stress protein [Staphylococcus aureus]	15216.5	MS24-071_Adh2_Swissprot-human_Saureus-NSA739	Staphylococcus aureus [Bacteria]	17	22	18	24	12	25	1.06667	1.06667	0.0931094	0.787255		40	51	44	56	52	48	1.15217	1.15217	0.204358	0.15896		0.0826366	0.110937	0.104137	0.113266	0.0638842	0.102245	0.0819068	0.104052	0.0872756	0.116487	0.112681	0.100614
352	XGU32016.1	F0F1 ATP synthase subunit delta [Staphylococcus aureus]	20485.8	MS24-071_Adh2_Swissprot-human_Saureus-NSA739	Staphylococcus aureus [Bacteria]	2	6	4	4	2	7	1.06667	1.06667	0.0931094	0.866616		49	42	40	41	42	45	0.977612	-1.0229	-0.0326662	0.761268		0.00972195	0.0302557	0.0231415	0.0188777	0.0106474	0.0286287	0.100336	0.0856898	0.0793415	0.0852852	0.0910115	0.0943258
409	XGU32471.1	ThiF family adenylyltransferase [Staphylococcus aureus]	28794.1	MS24-071_Adh2_Swissprot-human_Saureus-NSA739	Staphylococcus aureus [Bacteria]	4	5	3	4	3	6	1.06667	1.06667	0.0931094	0.770026		36	37	36	31	28	40	0.910714	-1.09804	-0.13493	0.45305		0.0194439	0.0252131	0.0173561	0.0188777	0.015971	0.0245389	0.0737161	0.0754886	0.0714073	0.0644839	0.0606744	0.0838451
423	XGU33132.1	UDP-N-acetylmuramoyl-L-alanyl-D-glutamate--L-lysine ligase [Staphylococcus aureus]	54241.7	MS24-071_Adh2_Swissprot-human_Saureus-NSA739	Staphylococcus aureus [Bacteria]	5	5	2	2	3	8	1.06667	1.06667	0.0931094	0.884194		33	32	41	34	32	30	0.908257	-1.10101	-0.138828	0.367076		0.0243049	0.0252131	0.0115707	0.00943886	0.015971	0.0327185	0.0675731	0.0652875	0.081325	0.0707243	0.0693421	0.0628839
629	XGU32953.1	bifunctional pyr operon transcriptional regulator/uracil phosphoribosyltransferase PyrR [Staphylococcus aureus]	19842.6	MS24-071_Adh2_Swissprot-human_Saureus-NSA739	Staphylococcus aureus [Bacteria]	4	4	4	5	2	6	1.06667	1.06667	0.0931094	0.80755		17	14	17	18	18	19	1.13725	1.13725	0.185556	0.134059		0.0194439	0.0201704	0.0231415	0.0235971	0.0106474	0.0245389	0.0348104	0.0285633	0.0337201	0.0374423	0.0390049	0.0398264
646	XGU31956.1	hypothetical protein ACEY2J_13175 [Staphylococcus aureus]	10000.1	MS24-071_Adh2_Swissprot-human_Saureus-NSA739	Staphylococcus aureus [Bacteria]	4	3	5	4	3	6	1.06667	1.06667	0.0931094	0.770026		18	19	13	16	15	18	0.981132	-1.01923	-0.0274807	0.881912		0.0194439	0.0151278	0.0289268	0.0188777	0.015971	0.0245389	0.0368581	0.0387644	0.025786	0.033282	0.0325041	0.0377303
329	XGU33187.1	glycerophosphodiester phosphodiesterase [Staphylococcus aureus]	35288.9	MS24-071_Adh2_Swissprot-human_Saureus-NSA739	Staphylococcus aureus [Bacteria]	47	57	41	50	47	58	1.06757	1.06757	0.0943274	0.5938		1	1	2	1	1	1	0.857143	-1.16667	-0.222392	0.42265		0.228466	0.287429	0.2372	0.235971	0.250213	0.237209	0.00204767	0.00204023	0.00396707	0.00208013	0.00216694	0.00209613
75	XGU32797.1	aconitate hydratase AcnA [Staphylococcus aureus]	99135.9	MS24-071_Adh2_Swissprot-human_Saureus-NSA739	Staphylococcus aureus [Bacteria]	65	58	36	49	52	69	1.0679	1.0679	0.0947782	0.751464		155	138	137	127	148	138	0.960739	-1.04087	-0.0577835	0.537857		0.315963	0.292471	0.208273	0.231252	0.276831	0.282197	0.317389	0.281552	0.271745	0.264176	0.320707	0.289266
20	XGU33053.1	dihydrolipoyl dehydrogenase [Staphylococcus aureus]	49591.6	MS24-071_Adh2_Swissprot-human_Saureus-NSA739	Staphylococcus aureus [Bacteria]	99	108	93	103	100	118	1.06931	1.06931	0.096676	0.381227		220	228	245	236	218	227	0.982759	-1.01754	-0.025091	0.682754		0.481237	0.544602	0.538039	0.486101	0.532368	0.482598	0.450487	0.465173	0.485966	0.49091	0.472393	0.475821
231	XGU30925.1	glyoxalase III HchA [Staphylococcus aureus]	32270.4	MS24-071_Adh2_Swissprot-human_Saureus-NSA739	Staphylococcus aureus [Bacteria]	26	23	20	20	23	31	1.06944	1.06944	0.0968615	0.683565		54	52	64	59	42	54	0.913295	-1.09494	-0.130847	0.473055		0.126385	0.11598	0.115707	0.0943886	0.122445	0.126784	0.110574	0.106092	0.126946	0.122727	0.0910115	0.113191
10	XGU33280.1	type I glyceraldehyde-3-phosphate dehydrogenase [Staphylococcus aureus]	36372.4	MS24-071_Adh2_Swissprot-human_Saureus-NSA739	Staphylococcus aureus [Bacteria]	120	120	107	117	114	141	1.07143	1.07143	0.0995357	0.449069		357	367	404	363	326	348	0.91954	-1.0875	-0.121015	0.170573		0.583317	0.605113	0.619034	0.552173	0.606899	0.576664	0.731018	0.748766	0.801349	0.755086	0.706423	0.729453
302	XGU33058.1	peptide deformylase [Staphylococcus aureus]	20603.6	MS24-071_Adh2_Swissprot-human_Saureus-NSA739	Staphylococcus aureus [Bacteria]	14	12	13	16	7	19	1.07143	1.07143	0.0995357	0.808767		35	40	44	49	48	40	1.14754	1.14754	0.198546	0.195493		0.0680537	0.0605113	0.0752097	0.0755109	0.0372658	0.0777064	0.0716684	0.0816093	0.0872756	0.101926	0.104013	0.0838451
454	XGU32464.1	adenine phosphoribosyltransferase [Staphylococcus aureus]	19161.9	MS24-071_Adh2_Swissprot-human_Saureus-NSA739	Staphylococcus aureus [Bacteria]	3	3	5	4	2	6	1.07143	1.07143	0.0995357	0.817787		30	23	35	33	34	32	1.12088	1.12088	0.164631	0.402884		0.0145829	0.0151278	0.0289268	0.0188777	0.0106474	0.0245389	0.0614301	0.0469254	0.0694238	0.0686442	0.073676	0.0670761
538	XGU31450.1	rhodanese-related sulfurtransferase [Staphylococcus aureus]	37490.2	MS24-071_Adh2_Swissprot-human_Saureus-NSA739	Staphylococcus aureus [Bacteria]	3	4	4	4	3	5	1.07143	1.07143	0.0995357	0.64945		19	21	28	28	22	27	1.12676	1.12676	0.172181	0.421112		0.0145829	0.0201704	0.0231415	0.0188777	0.015971	0.0204491	0.0389057	0.0428449	0.055539	0.0582435	0.0476727	0.0565955
114	XGU30975.1	50S ribosomal protein L25/general stress protein Ctc [Staphylococcus aureus]	23773.2	MS24-071_Adh2_Swissprot-human_Saureus-NSA739	Staphylococcus aureus [Bacteria]	41	49	44	46	45	53	1.07299	1.07299	0.10164	0.386698		97	99	104	123	105	100	1.09241	1.09241	0.127513	0.311997		0.1993	0.247088	0.254556	0.217094	0.239566	0.21676	0.198624	0.201983	0.206288	0.255856	0.227529	0.209613
371	XGU32437.1	porphobilinogen synthase [Staphylococcus aureus]	36844.3	MS24-071_Adh2_Swissprot-human_Saureus-NSA739	Staphylococcus aureus [Bacteria]	7	9	8	7	6	13	1.07407	1.07407	0.103093	0.792829		44	29	40	38	28	40	0.939655	-1.06422	-0.0897967	0.709718		0.0340268	0.0453835	0.0462829	0.033036	0.0319421	0.0531676	0.0900975	0.0591668	0.0793415	0.0790448	0.0606744	0.0838451
223	XGU31637.1	fibronectin-binding protein FnbB [Staphylococcus aureus]	103591	MS24-071_Adh2_Swissprot-human_Saureus-NSA739	Staphylococcus aureus [Bacteria]	28	27	22	29	22	32	1.075	1.075	0.104337	0.603328		2	2	3	4	1	1	0.9	-1.11111	-0.152003	0.776898		0.136107	0.13615	0.127278	0.136863	0.117121	0.130874	0.00409534	0.00408047	0.00595061	0.00832051	0.00216694	0.00209613
113	XGU33234.1	Fe-S cluster assembly protein SufD [Staphylococcus aureus]	48518.7	MS24-071_Adh2_Swissprot-human_Saureus-NSA739	Staphylococcus aureus [Bacteria]	51	41	37	50	39	50	1.07576	1.07576	0.105353	0.58082		111	101	113	115	110	94	0.981707	-1.01863	-0.0266351	0.801784		0.24791	0.206747	0.214058	0.235971	0.207624	0.204491	0.227291	0.206064	0.22414	0.239215	0.238364	0.197036
91	XGU33056.1	pyruvate dehydrogenase (acetyl-transferring) E1 component subunit alpha [Staphylococcus aureus]	41356.8	MS24-071_Adh2_Swissprot-human_Saureus-NSA739	Staphylococcus aureus [Bacteria]	50	52	38	50	44	57	1.07692	1.07692	0.106915	0.559997		125	127	132	132	111	123	0.953488	-1.04878	-0.0687128	0.432874		0.243049	0.262216	0.219844	0.235971	0.234242	0.233119	0.255959	0.25911	0.261827	0.274577	0.24053	0.257824
115	XGU30965.1	ATP-dependent zinc metalloprotease FtsH [Staphylococcus aureus]	77907.1	MS24-071_Adh2_Swissprot-human_Saureus-NSA739	Staphylococcus aureus [Bacteria]	8	8	7	9	6	10	1.07692	1.07692	0.106915	0.6401		157	139	142	142	146	132	0.959184	-1.04255	-0.060121	0.440409		0.0388878	0.0403409	0.0404975	0.0424749	0.0319421	0.0408981	0.321484	0.283592	0.281662	0.295378	0.316373	0.276689
155	XGU32011.1	uracil phosphoribosyltransferase [Staphylococcus aureus]	23092.2	MS24-071_Adh2_Swissprot-human_Saureus-NSA739	Staphylococcus aureus [Bacteria]	25	24	26	28	19	34	1.07692	1.07692	0.106915	0.692475		85	93	90	99	96	93	1.0738	1.0738	0.102726	0.0890266		0.121524	0.121023	0.150419	0.132144	0.10115	0.139054	0.174052	0.189742	0.178518	0.205933	0.208026	0.19494
485	XGU32531.1	pyruvate, water dikinase regulatory protein [Staphylococcus aureus]	30936.2	MS24-071_Adh2_Swissprot-human_Saureus-NSA739	Staphylococcus aureus [Bacteria]	4	5	1	4	4	3	1.07692	1.07692	0.106915	0.811313		33	29	29	26	26	29	0.893617	-1.11905	-0.162271	0.121629		0.0194439	0.0252131	0.00578536	0.0188777	0.0212947	0.0122694	0.0675731	0.0591668	0.0575226	0.0540833	0.0563405	0.0607877
570	XGU31805.1	SRPBCC domain-containing protein [Staphylococcus aureus]	20070	MS24-071_Adh2_Swissprot-human_Saureus-NSA739	Staphylococcus aureus [Bacteria]	4	5	1	3	2	6	1.07692	1.07692	0.106915	0.85408		20	23	21	23	16	28	1.04478	1.04478	0.0631938	0.804088		0.0194439	0.0252131	0.00578536	0.0141583	0.0106474	0.0245389	0.0409534	0.0469254	0.0416543	0.0478429	0.0346711	0.0586916
93	XGU33337.1	polyglycerol-phosphate lipoteichoic acid synthase LtaS [Staphylococcus aureus]	74353	MS24-071_Adh2_Swissprot-human_Saureus-NSA739	Staphylococcus aureus [Bacteria]	151	186	140	162	160	193	1.07917	1.07917	0.109918	0.511816		8	6	13	5	9	6	0.766667	-1.30435	-0.383329	0.399206		0.734007	0.937925	0.809951	0.764548	0.851789	0.789334	0.0163814	0.0122414	0.025786	0.0104006	0.0195025	0.0125768
58	XGU32877.1	polyribonucleotide nucleotidyltransferase [Staphylococcus aureus]	77428	MS24-071_Adh2_Swissprot-human_Saureus-NSA739	Staphylococcus aureus [Bacteria]	57	59	42	57	47	67	1.08075	1.08075	0.112027	0.611834		186	174	170	151	168	154	0.893058	-1.11975	-0.163174	0.0561074		0.277076	0.297514	0.242985	0.269008	0.250213	0.274017	0.380867	0.355001	0.337201	0.314099	0.364046	0.322804
35	XGU33184.1	glucose-6-phosphate isomerase [Staphylococcus aureus]	49834	MS24-071_Adh2_Swissprot-human_Saureus-NSA739	Staphylococcus aureus [Bacteria]	76	83	68	81	77	88	1.08261	1.08261	0.114512	0.310628		179	176	187	180	173	167	0.959633	-1.04207	-0.0594453	0.216758		0.369434	0.418537	0.393405	0.382274	0.409923	0.359903	0.366533	0.359081	0.370921	0.374423	0.374881	0.350053
618	XGU32873.1	EF-P 5-aminopentanol modification-associated protein YfmF [Staphylococcus aureus]	48644.7	MS24-071_Adh2_Swissprot-human_Saureus-NSA739	Staphylococcus aureus [Bacteria]	2	6	1	3	2	5	1.08333	1.08333	0.115477	0.861464		20	16	22	18	17	21	0.967213	-1.0339	-0.0480943	0.772351		0.00972195	0.0302557	0.00578536	0.0141583	0.0106474	0.0204491	0.0409534	0.0326437	0.0436378	0.0374423	0.036838	0.0440187
709	XGU33273.1	alpha/beta hydrolase [Staphylococcus aureus]	28133.9	MS24-071_Adh2_Swissprot-human_Saureus-NSA739	Staphylococcus aureus [Bacteria]	3	2	4	3	3	4	1.08333	1.08333	0.115477	0.64945		15	15	14	11	12	16	0.893617	-1.11905	-0.162271	0.389698		0.0145829	0.0100852	0.0231415	0.0141583	0.015971	0.0163592	0.030715	0.0306035	0.0277695	0.0228814	0.0260033	0.0335381
740	XGU31855.1	molybdenum cofactor biosynthesis protein B [Staphylococcus aureus]	18531.9	MS24-071_Adh2_Swissprot-human_Saureus-NSA739	Staphylococcus aureus [Bacteria]	4	3	2	3	2	5	1.08333	1.08333	0.115477	0.770026		11	13	13	15	11	12	1.025	1.025	0.0356239	0.823421		0.0194439	0.0151278	0.0115707	0.0141583	0.0106474	0.0204491	0.0225244	0.026523	0.025786	0.0312019	0.0238364	0.0251535
1160	XGU33020.1	heme uptake protein IsdC [Staphylococcus aureus]	24839.7	MS24-071_Adh2_Swissprot-human_Saureus-NSA739	Staphylococcus aureus [Bacteria]	4	3	2	2	1	7	1.08333	1.08333	0.115477	0.877317		1	1	1	2	0	2	1.16667	1.16667	0.222392	0.666667		0.0194439	0.0151278	0.0115707	0.00943886	0.00532368	0.0286287	0.00204767	0.00204023	0.00198354	0.00416025	0	0.00419226
174	XGU32452.1	50S ribosomal protein L21 [Staphylococcus aureus]	11326.1	MS24-071_Adh2_Swissprot-human_Saureus-NSA739	Staphylococcus aureus [Bacteria]	28	30	31	35	25	37	1.08696	1.08696	0.120294	0.550455		71	68	74	85	87	76	1.16204	1.16204	0.216656	0.0550293		0.136107	0.151278	0.179346	0.16518	0.133092	0.151323	0.145385	0.138736	0.146782	0.176811	0.188524	0.159306
[truncated: 1,398 more rows]

## Sheet: S5
Title : Signal peptide analysis on the subset of proteins found in the exoproteome fraction obtained using SignalP v6.0 and Organism: Other (https://doi.org/10.1038/s41587-021-01156-3)
# SignalP-6.0	Organism: Other	Timestamp: 20250707171609
[truncated: 18 more rows]

## Sheet: S6
Title : Significatif proteins in the proteom of NSA739 with KO identifiers and KEGG pathway associated in response to Adh2
[truncated: 80 more rows]

[truncated: 2 more sheets: S7, detailed legend of all tables]
